# Supplementary material for: A blood atlas of COVID-19 defines hallmarks of disease severity and specificity
Source: Cell. 2022 Mar 3;185(5):916–938.e58. doi: 10.1016/j.cell.2022.01.012 (PMC8776501; doi:10.1016/j.cell.2022.01.012)
Supplement: Table S3: Differential expression and pathway enrichment for CITE-seq data, related to STAR Methods and Data S6 [file mmc3.xlsx]

## Sheet: Contents
Worksheet	Name
Differential_expr_clusters	Top 10 differentially expressed genes (across all cell clusters) for each contrast.
Pathways_CC_vs_HV	Top 10 differentially expressed pairs of cell cluster and GO term, canonical pathway and immunologic signature (ranked by p-value and then NES) for critical COVID-19 vs healthy controls.

## Sheet: Differential_expr_clusters
All COVID-19 vs Healthy Volunteers:
HGNC.symbol	Ensembl.gene.ID	celltype	logFC	PValue	QValue
HBB	ENSG00000244734	cMono_PLT_minor	-3.68	8.52e-148	1.1e-143
MT-CO1	ENSG00000198804	CD8_TEM_minor	0.723	1.68e-120	2.24e-116
GNLY	ENSG00000115523	CD8_TEFF_minor	-2.01	3.83e-109	4.63e-105
ID3	ENSG00000117318	CD4_major	2.86	5.32e-66	6.43e-62
ID3	ENSG00000117318	T_celltype	2.71	5.83e-62	7.04e-58
ID3	ENSG00000117318	CD4_TCM_minor	2.99	6.11e-61	7.69e-57
S1PR1	ENSG00000170989	NK_mitohi_minor	2.25	2.25e-59	1.45e-55
MT-CO1	ENSG00000198804	GDT_VD2_minor	0.751	3.68e-59	4.64e-55
ZNF217	ENSG00000171940	MNP_celltype	1.72	5.97e-58	7.35e-54
MID1IP1	ENSG00000165175	CD4_NAIVE_minor	1.56	7.74e-54	9.8e-50
COVID-19_community vs Healthy:
HGNC.symbol	Ensembl.gene.ID	celltype	logFC	PValue	QValue
IGHV3-69-1	ENSG00000282600	PB_celltype	7.93	2.35e-96	2.76e-92
IGHV3-69-1	ENSG00000282600	PB_minor	7.85	1.64e-92	1.92e-88
IGHV3-69-1	ENSG00000282600	PB_major	7.85	1.84e-92	2.16e-88
IGHV1-14	ENSG00000253709	PB_celltype	-15.5	3e-87	1.76e-83
IGHV1-14	ENSG00000253709	PB_major	-15.5	3.06e-87	1.8e-83
IGHV1-14	ENSG00000253709	PB_minor	-15.5	3.07e-87	1.81e-83
NR4A1	ENSG00000123358	cDC_minor	-3.35	2.6e-54	3.2e-50
NR4A1	ENSG00000123358	DC_major	-3.55	8.98e-46	1.13e-41
PMAIP1	ENSG00000141682	B_celltype	-2.42	2.31e-41	2.87e-37
PMAIP1	ENSG00000141682	B_major	-2.42	2.47e-41	3.08e-37
COVID-19_IP_mild vs Healthy:
HGNC.symbol	Ensembl.gene.ID	celltype	logFC	PValue	QValue
MT-CO1	ENSG00000198804	CD8_TEM_minor	0.7	0	0
ID3	ENSG00000117318	CD4_NAIVE_minor	2.81	1.61e-109	1.89e-105
ID3	ENSG00000117318	CD4_major	2.71	4.21e-96	4.9e-92
ID3	ENSG00000117318	CD4_TCM_minor	2.86	4.73e-82	5.58e-78
CD69	ENSG00000110848	CD4_NAIVE_minor	-2.01	4.57e-69	2.69e-65
G0S2	ENSG00000123689	ncMono_major	-4.56	2.89e-52	3.52e-48
G0S2	ENSG00000123689	ncMono_minor	-4.56	2.89e-52	3.52e-48
PIM3	ENSG00000198355	MNP_celltype	-2.21	1.49e-50	1.76e-46
PRDM1	ENSG00000057657	CD4_TCM_minor	-1.38	1.9e-47	1.12e-43
PIM3	ENSG00000198355	cMono_minor	-1.99	4.96e-46	5.84e-42
COVID-19_IP_severe vs Healthy:
HGNC.symbol	Ensembl.gene.ID	celltype	logFC	PValue	QValue
MT-CO3	ENSG00000198938	CD8_TCM_CCL5_minor	1	0	0
RPS26	ENSG00000197728	CD8_TEM_minor	0.701	0	0
GAPDH	ENSG00000111640	CD8_TEFF_prolif_minor	-0.819	2.57e-162	3.11e-158
ID3	ENSG00000117318	CD4_NAIVE_minor	3.5	4.99e-142	6e-138
RPL29	ENSG00000162244	MAIT_minor	0.707	2.56e-137	2.95e-133
RPL29	ENSG00000162244	MAIT_major	0.707	2.62e-137	3.02e-133
ID3	ENSG00000117318	CD4_major	3.07	3.9e-127	4.59e-123
MT-CO1	ENSG00000198804	CD8_TEMRA_minor	0.87	8.21e-127	3.39e-123
ID3	ENSG00000117318	CD4_TCM_minor	3.07	3.32e-122	3.99e-118
MT-CO1	ENSG00000198804	CD4_TEM_TEMRA_minor	0.695	3.39e-107	4.15e-103
COVID-19_IP_critical vs Healthy:
HGNC.symbol	Ensembl.gene.ID	celltype	logFC	PValue	QValue
IFITM1	ENSG00000185885	CD4_TEFF_minor	-0.887	0	0
CD74	ENSG00000019582	cMono_PLT_minor	1.5	0	0
MT-CO3	ENSG00000198938	MAIT_major	1.58	2e-266	2.33e-262
MT-CO3	ENSG00000198938	MAIT_minor	1.58	6.41e-266	7.47e-262
TXNIP	ENSG00000265972	B_NAIVE_minor	-1.25	1.18e-200	1.47e-196
MT-CYB	ENSG00000198727	MAIT_minor	1.46	1.46e-145	8.52e-142
MT-CYB	ENSG00000198727	MAIT_major	1.46	2.75e-145	1.6e-141
TUBA1B	ENSG00000123416	CD4_TEFF_prolif_minor	-0.873	6.6e-133	8.21e-129
ID3	ENSG00000117318	CD4_NAIVE_minor	3.57	8.5e-119	1e-114
ID3	ENSG00000117318	CD4_major	3.08	1.21e-116	1.42e-112
Sepsis_IP vs Healthy:
HGNC.symbol	Ensembl.gene.ID	celltype	logFC	PValue	QValue
HBB	ENSG00000244734	cMono_PLT_minor	-1.1	9.22-310	1.1e-305
FAM20A	ENSG00000108950	cMono_minor	6	3.36e-72	3.98e-68
FAM20A	ENSG00000108950	cMono_major	5.93	5.47e-70	6.51e-66
SCGB3A1	ENSG00000161055	CD4_TCM_minor	-7.3	4.94e-64	5.97e-60
CLU	ENSG00000120885	cMono_minor	5.78	1.67e-59	9.91e-56
CLU	ENSG00000120885	cMono_major	5.76	5.19e-59	3.09e-55
SCGB3A1	ENSG00000161055	CD8_NAIVE_minor	-8.8	3.05e-56	3.72e-52
CLDN5	ENSG00000184113	CD4_NAIVE_minor	5.85	6.29e-51	7.27e-47
CLU	ENSG00000120885	MNP_celltype	5.78	3.33e-46	4e-42
METTL7B	ENSG00000170439	cMono_minor	6.74	4.64e-45	1.83e-41
Flu_IP vs Healthy:
HGNC.symbol	Ensembl.gene.ID	celltype	logFC	PValue	QValue
ADAMTS2	ENSG00000087116	cMono_major	-6.87	1.53e-90	1.81e-86
ADAMTS2	ENSG00000087116	cMono_minor	-6.86	4.37e-90	5.18e-86
IGKV6-21	ENSG00000211611	PB_minor	-7.94	2.85e-83	3.2e-79
IGKV6-21	ENSG00000211611	PB_major	-7.94	2.93e-83	3.29e-79
IGKV6-21	ENSG00000211611	PB_celltype	-7.94	2.96e-83	3.33e-79
ADAMTS2	ENSG00000087116	MNP_celltype	-6.64	9.06e-75	1.1e-70
VSIG4	ENSG00000155659	ncMono_minor	-6.54	7.41e-71	8.85e-67
VSIG4	ENSG00000155659	ncMono_major	-6.54	7.42e-71	8.85e-67
HLA-DQA1	ENSG00000196735	cMono_major	3.68	4.72e-66	2.8e-62
HLA-DQA1	ENSG00000196735	cMono_minor	3.63	4.33e-58	2.57e-54
COVID-19_IP_critical+COVID-19_IP_mild vs Sepsis_IP:
HGNC.symbol	Ensembl.gene.ID	celltype	logFC	PValue	QValue
H3-3B	ENSG00000132475	NK_CD56hi_CD16int_XCL1_2_minor	-1.08	5.35e-159	6.94e-155
BCDIN3D	ENSG00000186666	CD4_major	1.12	2.58e-51	3.16e-47
BCDIN3D	ENSG00000186666	T_celltype	1.16	5.67e-46	6.91e-42
EEF1A1	ENSG00000156508	CD8_mitohi_minor	0.7	3.22e-45	2.12e-41
RPS26	ENSG00000197728	DN_major	-0.733	6.66e-44	8.4e-40
RPS26	ENSG00000197728	DN_minor	-0.733	6.71e-44	8.47e-40
GIMAP7	ENSG00000179144	CD4_NAIVE_minor	1.06	1.24e-39	1.09e-35
GEMIN6	ENSG00000152147	CD4_NAIVE_minor	1.23	1.71e-39	1.09e-35
BCDIN3D	ENSG00000186666	CD4_NAIVE_minor	1.05	8.54e-38	3.62e-34
CCR7	ENSG00000126353	CD4_NAIVE_minor	1.23	9.77e-37	3.1e-33
COVID-19_IP_critical vs flu_IP:
HGNC.symbol	Ensembl.gene.ID	celltype	logFC	PValue	QValue
RPL30	ENSG00000156482	DP_minor	-0.698	6.45e-67	7.83e-63
HLA-DRA	ENSG00000204287	B_NAIVE_minor	-0.702	5.02e-66	5.97e-62
MT-CO1	ENSG00000198804	NK_CD16int_minor	2.07	8.74e-54	8.56e-50
TXNIP	ENSG00000265972	B_NAIVE_minor	-1.2	5.06e-46	1.51e-42
RPS15A	ENSG00000134419	B_NAIVE_minor	-0.787	5.3e-45	1.26e-41
RPL29	ENSG00000162244	B_NAIVE_minor	-0.71	3.76e-37	7.46e-34
JUN	ENSG00000177606	T_celltype	-1.89	8.24e-32	9.89e-28
IGLV7-46	ENSG00000211649	B_INT_minor	-14.5	1.47e-31	1.75e-27
RPL32	ENSG00000144713	DP_minor	-0.741	2.79e-31	1.69e-27
IGLV2-34	ENSG00000253120	PB_major	6.33	1.06e-30	1.21e-26
COVID-19_IP_critical vs COVID-19_IP_severe:
HGNC.symbol	Ensembl.gene.ID	celltype	logFC	PValue	QValue
IGKV6D-21	ENSG00000225523	B_MEM_minor	-5.19	9.55e-32	1.22e-27
TRBV10-2	ENSG00000229769	CD8_TEFF_prolif_minor	6.16	5.62e-26	6.95e-22
TRAV38-1	ENSG00000211816	CD8_TEFF_minor	11.4	1.58e-21	1.75e-17
TRBV6-6	ENSG00000211724	GDT_major	8.03	1.11e-17	1.34e-13
TRBV25-1	ENSG00000282499	CD8_TEFF_minor	-11.6	1.71e-16	9.43e-13
TRBV4-1	ENSG00000211710	CD4_TEM_TEMRA_minor	4.88	3.83e-16	4.66e-12
TRBV20-1	ENSG00000211747	CD8_TEFF_minor	11.9	8.99e-16	3.31e-12
HSPA1B	ENSG00000204388	NK_CD16hi_minor	-3.2	1.77e-12	1.15e-08
GGH	ENSG00000137563	cMono_minor	-1.72	5.13e-12	6.08e-08
GGH	ENSG00000137563	cMono_major	-1.83	1.14e-11	7.56e-08
COVID-19_IP_severe vs COVID-19_IP_mild:
HGNC.symbol	Ensembl.gene.ID	celltype	logFC	PValue	QValue
SCGB3A1	ENSG00000161055	CD4_TREG_minor	-5.09	5.11e-29	6.55e-25
IGHV1OR16-1	ENSG00000261704	PB_minor	-6.4	7.52e-17	8.88e-13
IGHV1OR16-1	ENSG00000261704	PB_celltype	-6.4	7.52e-17	8.88e-13
IGHV1OR16-1	ENSG00000261704	PB_major	-6.4	8.73e-17	1.03e-12
FCER1A	ENSG00000179639	cMono_PLT_minor	-4.04	9.45e-15	9.83e-11
HBB	ENSG00000244734	cMono_PLT_minor	6.64	1.62e-14	9.83e-11
TRBV5-4	ENSG00000230099	CD4_TEM_TEMRA_minor	8.04	3.37e-13	4.13e-09
TRBV12-5	ENSG00000275158	CD4_TEFF_prolif_minor	-6.23	3.91e-12	4.95e-08
IGLV1-50	ENSG00000211645	B_celltype	3.22	5.44e-12	7.1e-08
IGLV1-50	ENSG00000211645	B_major	3.22	5.44e-12	7.11e-08
COVID-19_IP_critical vs COVID-19_IP_severe:
HGNC.symbol	Ensembl.gene.ID	celltype	logFC	PValue	QValue
TRBV3-1	ENSG00000237702	CD8_TEFF_minor	-18.5	1.75e-37	1.93e-33
IGKV6D-21	ENSG00000225523	B_MEM_minor	-9.34	7.94e-30	3.3e-26
TRBV13	ENSG00000276405	CD8_TEFF_minor	27.9	4.45e-20	2.46e-16
CYP19A1	ENSG00000137869	MNP_celltype	-3.34	1.17e-17	1.41e-13
TPSD1	ENSG00000095917	HSC_celltype	13.9	1.34e-17	1.65e-13
CYP19A1	ENSG00000137869	cMono_major	-3.12	8.39e-17	1.01e-12
SBNO2	ENSG00000064932	CD4_TCM_minor	-1.5	4.84e-16	5.89e-12
CYP19A1	ENSG00000137869	cMono_minor	-3.09	3.06e-15	3.66e-11
RPS26	ENSG00000197728	B_NAIVE_minor	0.855	3.6e-15	1.48e-11
IGLV3-12	ENSG00000211667	PB_minor	2.74	1.23e-14	1.44e-10
COVID-19 omnibus test (all logFCs are given relative to COVID-19_community):
HGNC.symbol	Ensembl.gene.ID	celltype	logFC_CM	logFC_CS	logFC_CC	PValue	QValue
CCL5	ENSG00000271503	CD8.TCM.CCL5_minor	-0.43	-0.74	-1.2	0	0
FTH1	ENSG00000167996	MAIT_major	-1.14	-1.25	-0.49	0	0
FTH1	ENSG00000167996	MAIT_minor	-1.14	-1.25	-0.52	0	0
RPS3A	ENSG00000145425	GDT_VD2neg_minor	-0.84	-0.45	-0.78	0	0
VIM	ENSG00000026025	cMono.cyc_minor	0.37	0.6	0.92	3.04e-79	3.82e-75
LGALS1	ENSG00000100097	cMono.cyc_minor	0.979	1.54	1.95	1.28e-75	8.04e-72
SH3BGRL3	ENSG00000142669	cMono.cyc_minor	0.48	0.75	0.9	5.39e-62	2.26e-58
MCTP2	ENSG00000140563	cMono_major	1.29	2.27	3.14	5.49e-53	6.71e-49
MCTP2	ENSG00000140563	cMono_minor	1.3	2.27	3.15	7.32e-52	8.91e-48
MCTP2	ENSG00000140563	MNP_celltype	1.2	2.22	3.11	1.92e-51	2.35e-47
Top 10 differentially expressed genes (across all cell clusters) for each contrast. logFC = log fold change, QValue=Benjamini-Hochberg adjusted p-valued. Cell clusters ending in _minor are minor subsets, _major are major subsets and _celltype are celltypes.

## Sheet: Diff_expr_CC_vs_HV
GO Term	pval	NES	celltype
GO_COTRANSLATIONAL_PROTEIN_TARGETING_TO_MEMBRANE	1e-10	1.96	GDT_VD2neg_minor
GO_CYTOSOLIC_RIBOSOME	1e-10	1.96	GDT_VD2neg_minor
GO_COTRANSLATIONAL_PROTEIN_TARGETING_TO_MEMBRANE	1e-10	1.95	GDT_major
GO_NUCLEAR_TRANSCRIBED_MRNA_CATABOLIC_PROCESS_NONSENSE_MEDIATED_DECAY	1e-10	1.95	GDT_VD2neg_minor
GO_CYTOSOLIC_RIBOSOME	1e-10	1.94	GDT_major
GO_ESTABLISHMENT_OF_PROTEIN_LOCALIZATION_TO_ENDOPLASMIC_RETICULUM	1e-10	1.94	GDT_major
GO_ESTABLISHMENT_OF_PROTEIN_LOCALIZATION_TO_ENDOPLASMIC_RETICULUM	1e-10	1.94	GDT_VD2neg_minor
GO_PROTEIN_LOCALIZATION_TO_ENDOPLASMIC_RETICULUM	1e-10	1.93	GDT_VD2neg_minor
GO_NUCLEAR_TRANSCRIBED_MRNA_CATABOLIC_PROCESS_NONSENSE_MEDIATED_DECAY	1e-10	1.92	GDT_major
GO_PROTEIN_LOCALIZATION_TO_ENDOPLASMIC_RETICULUM	1e-10	1.91	GDT_major
Canonical pathway	pval	NES	celltype
REACTOME_EUKARYOTIC_TRANSLATION_ELONGATION	1e-10	2	GDT_VD2neg_minor
KEGG_RIBOSOME	1e-10	1.99	GDT_VD2neg_minor
REACTOME_RESPONSE_OF_EIF2AK4_GCN2_TO_AMINO_ACID_DEFICIENCY	1e-10	1.98	GDT_VD2neg_minor
REACTOME_SELENOAMINO_ACID_METABOLISM	1e-10	1.97	GDT_VD2neg_minor
KEGG_RIBOSOME	1e-10	1.96	GDT_major
REACTOME_EUKARYOTIC_TRANSLATION_ELONGATION	1e-10	1.96	GDT_major
REACTOME_NONSENSE_MEDIATED_DECAY_NMD	1e-10	1.96	GDT_VD2neg_minor
REACTOME_SRP_DEPENDENT_COTRANSLATIONAL_PROTEIN_TARGETING_TO_MEMBRANE	1e-10	1.96	GDT_VD2neg_minor
REACTOME_RESPONSE_OF_EIF2AK4_GCN2_TO_AMINO_ACID_DEFICIENCY	1e-10	1.95	GDT_major
REACTOME_EUKARYOTIC_TRANSLATION_INITIATION	1e-10	1.94	GDT_VD2neg_minor
immunologic signature	pval	NES	celltype
GSE2405_0H_VS_24H_A_PHAGOCYTOPHILUM_STIM_NEUTROPHIL_UP	1e-10	1.82	GDT_VD2neg_minor
GSE2405_0H_VS_9H_A_PHAGOCYTOPHILUM_STIM_NEUTROPHIL_DN	1e-10	1.81	GDT_VD2neg_minor
GSE2405_0H_VS_24H_A_PHAGOCYTOPHILUM_STIM_NEUTROPHIL_UP	1e-10	1.79	GDT_major
GSE41978_KLRG1_HIGH_VS_LOW_EFFECTOR_CD8_TCELL_DN	1e-10	1.77	GDT_major
GSE41978_ID2_KO_VS_ID2_KO_AND_BIM_KO_KLRG1_LOW_EFFECTOR_CD8_TCELL_DN	1e-10	1.76	GDT_major
GSE2405_0H_VS_9H_A_PHAGOCYTOPHILUM_STIM_NEUTROPHIL_DN	1e-10	1.75	GDT_major
GSE45365_HEALTHY_VS_MCMV_INFECTION_CD11B_DC_DN	1e-10	1.74	CD8_major
GSE15750_DAY6_VS_DAY10_EFF_CD8_TCELL_UP	1e-10	1.73	CD8_major
GSE45365_WT_VS_IFNAR_KO_BCELL_DN	1e-10	1.73	CD8_major
GSE45365_WT_VS_IFNAR_KO_CD11B_DC_MCMV_INFECTION_DN	1e-10	1.71	CD8_major
Top 10 differentially expressed pairs of cell cluster and GO term, canonical pathway and immunologic signature (ranked by p-value and then NES) for critical COVID-19 vs healthy controls. NES = normalized effect size. Further details of gene set definitions can be found on https://www.gsea-msigdb.org/gsea/msigdb/.
