# Supplementary material for: A blood atlas of COVID-19 defines hallmarks of disease severity and specificity
Source: Cell. 2022 Mar 3;185(5):916–938.e58. doi: 10.1016/j.cell.2022.01.012 (PMC8776501; doi:10.1016/j.cell.2022.01.012)
Supplement: Table S4: Tensor and matrix decomposition analysis for 152 samples across modality types and all patient groups, related to Figure 7 [file mmc4.xlsx]

## Sheet: Contents
Sheet	Description
Sig Comps COV v HV	List of the 130 components which are significant when comparing the sample loading scores for various comparator categories for COVID-19 patients versus helathy volunteers, these components are shown in the heatmap in Figure 7
Sig Comps CM vs CC	Top 5 significant components when comparing COVID-19 acute in-patient mild (CM) with COVID-19 acute in-patient critical (CC) sample loading scores
Sig Comps CC vs Flu	Top 5 significant components when comparing COVID-19 acute in-patient critical (CC) with Influenza acute in-patient critical sample loading scores
Sig Comps CS & CC vs Sepsis	Top 5 significant components when comparing COVID-19 acute in-patient severe (CS) COVID-19 and acute in-patient critical (CC) with Sepsis acute in-patient sample loading scores
Sig Comp Female vs Male	Significant component when comparing Female with Male sample loading scores
samples	Sample loading scores for all the significant components listed above and which category the sample is in
cell_lineage	Cell lineage for gene expression loading scores for all the significant components listed above
RNA	Gene expression loading scores with PIP > 0.5 for all the significant components listed above
citeseq_cell_counts	CiteSEQ cell composition data with PIP > 0.5 for all the significant components listed above
cytof_non_cell_counts	CyTOF non-granulocyte depleted cell composition loading scores with PIP > 0.5 for all the significant components listed above
cytof_dep_cell_counts	CyTOF depleted cell composition loading scores with PIP > 0.5 for all the significant components listed above
luminex_proteins	Luminex protein loading scores with PIP > 0.5 for all the significant components listed above
masspec_proteins	timsTOF protein loading scores with PIP > 0.5 for all the significant components listed above
pathway_6_enrichmentpathway__enrichment	Top 10 normalised enriched gene pathways based on the gene expression loading scores (only those with PIP > 0.5 and ranked on magnitude of loading score) as shown in Figure 7
pathway_42_enrichmentpathway__enrichment	Top 10 normalised enriched gene pathways based on the gene expression loading scores (only those with PIP > 0.5 and ranked on magnitude of loading score) as shown in Figure 7
pathway_107_enrichmentpathway__enrichment	Top 10 normalised enriched gene pathways based on the gene expression loading scores (only those with PIP > 0.5 and ranked on magnitude of loading score) as shown in Figure 7
pathway_123_enrichmentpathway__enrichment	Top 10 normalised enriched gene pathways based on the gene expression loading scores (only those with PIP > 0.5 and ranked on magnitude of loading score) as shown in Figure 7
pathway_171_enrichmentpathway__enrichment	Top 10 normalised enriched gene pathways based on the gene expression loading scores (only those with PIP > 0.5 and ranked on magnitude of loading score) as shown in Figure 7
pathway_187_enrichmentpathway__enrichment	Top 10 normalised enriched gene pathways based on the gene expression loading scores (only those with PIP > 0.5 and ranked on magnitude of loading score) as shown in Figure 7
pathway_235_enrichmentpathway__enrichment	Top 10 normalised enriched gene pathways based on the gene expression loading scores (only those with PIP > 0.5 and ranked on magnitude of loading score) as shown in Figure 7
pathway_247_enrichmentpathway__enrichment	Top 10 normalised enriched gene pathways based on the gene expression loading scores (only those with PIP > 0.5 and ranked on magnitude of loading score) as shown in Figure 7
pathway_289_enrichmentpathway__enrichment	Top 10 normalised enriched gene pathways based on the gene expression loading scores (only those with PIP > 0.5 and ranked on magnitude of loading score) as shown in Figure 7

## Sheet: Sig Comps COV v HV
component	stat (rho or F)	p.value	p.adj	test	trait	fig_7_cluster
4	0.823754	4.02937e-08	6.97813e-07	spearman	cov_critical_vs_hv	15
4	-0.502442	0.0145531	0.10268	spearman	cov_hcw_vs_hv	15
4	0.627455	0.000351749	0.00335041	spearman	cov_mild_vs_hv	15
4	0.630768	7.00024e-07	8.08209e-06	spearman	cov_sev_vs_hv	15
4	43.4974	8.88402e-21	3.7609e-19	anova	covid_hv_anova	15
6	0.63299	0.000228599	0.00097861	spearman	cov_critical_vs_hv	2
6	0.542108	0.00753593	0.0667718	spearman	cov_hcw_vs_hv	2
6	0.7105	2.27301e-05	0.000333083	spearman	cov_mild_vs_hv	2
6	0.590507	5.0859e-06	4.61364e-05	spearman	cov_sev_vs_hv	2
6	5.65166	0.000396465	0.00115308	anova	covid_hv_anova	2
7	0.606977	0.00048084	0.0018505	spearman	cov_critical_vs_hv	12
7	-0.290887	0.178114	0.440659	spearman	cov_hcw_vs_hv	12
7	0.110727	0.574845	0.768477	spearman	cov_mild_vs_hv	12
7	0.402618	0.00339992	0.0123369	spearman	cov_sev_vs_hv	12
7	15.3463	9.76561e-10	7.75146e-09	anova	covid_hv_anova	12
9	0.728372	7.48537e-06	5.09272e-05	spearman	cov_critical_vs_hv	12
9	-0.0528886	0.810588	0.900391	spearman	cov_hcw_vs_hv	12
9	0.5075	0.00583923	0.0322427	spearman	cov_mild_vs_hv	12
9	0.573731	1.07654e-05	8.54505e-05	spearman	cov_sev_vs_hv	12
9	5.45119	0.000534758	0.00146577	anova	covid_hv_anova	12
11	0.737043	5.11426e-06	3.89707e-05	spearman	cov_critical_vs_hv	6
11	-0.18511	0.39778	0.673574	spearman	cov_hcw_vs_hv	6
11	0.609	0.00058322	0.0051676	spearman	cov_mild_vs_hv	6
11	0.644189	3.38851e-07	4.96548e-06	spearman	cov_sev_vs_hv	6
11	19.2233	1.21592e-11	1.4869e-10	anova	covid_hv_anova	6
12	0.702359	2.16489e-05	0.000128879	spearman	cov_critical_vs_hv	1
12	0.55533	0.00594477	0.0580758	spearman	cov_hcw_vs_hv	1
12	0.627455	0.000351749	0.00335041	spearman	cov_mild_vs_hv	1
12	0.56702	1.43663e-05	0.000109471	spearman	cov_sev_vs_hv	1
12	9.21297	2.41632e-06	1.1227e-05	anova	covid_hv_anova	1
13	0.719701	1.08034e-05	6.86018e-05	spearman	cov_critical_vs_hv	5
13	0.528886	0.00946537	0.0767299	spearman	cov_hcw_vs_hv	5
13	0.5075	0.00583923	0.0322427	spearman	cov_mild_vs_hv	5
13	0.44959	0.00093374	0.00374479	spearman	cov_sev_vs_hv	5
13	9.01269	3.18278e-06	1.45299e-05	anova	covid_hv_anova	5
18	0.580964	0.000950953	0.0033861	spearman	cov_critical_vs_hv	5
18	0.158666	0.469618	0.710018	spearman	cov_hcw_vs_hv	5
18	0.239909	0.218826	0.414789	spearman	cov_mild_vs_hv	5
18	0.248281	0.0789608	0.160877	spearman	cov_sev_vs_hv	5
18	4.46039	0.00238317	0.00551393	anova	covid_hv_anova	5
20	0.606977	0.00048084	0.0018505	spearman	cov_critical_vs_hv	6
20	-0.55533	0.00594477	0.0580758	spearman	cov_hcw_vs_hv	6
20	0.175318	0.37221	0.586001	spearman	cov_mild_vs_hv	6
20	0.208019	0.142974	0.249877	spearman	cov_sev_vs_hv	6
20	12.7626	2.27901e-08	1.45003e-07	anova	covid_hv_anova	6
22	0.63299	0.000228599	0.00097861	spearman	cov_critical_vs_hv	10
22	-0.0661107	0.764404	0.882539	spearman	cov_hcw_vs_hv	10
22	0.166091	0.398283	0.611879	spearman	cov_mild_vs_hv	10
22	0.161047	0.258905	0.383824	spearman	cov_sev_vs_hv	10
22	6.96292	5.77296e-05	0.000199954	anova	covid_hv_anova	10
23	0.78907	3.65412e-07	4.09477e-06	spearman	cov_critical_vs_hv	6
23	-0.317332	0.140093	0.392466	spearman	cov_hcw_vs_hv	6
23	0.396773	0.0365741	0.127842	spearman	cov_mild_vs_hv	6
23	0.476431	0.000409093	0.0018337	spearman	cov_sev_vs_hv	6
23	23.4757	1.48869e-13	2.57814e-12	anova	covid_hv_anova	6
24	0.676346	5.63314e-05	0.000286163	spearman	cov_critical_vs_hv	10
24	0.0132221	0.952253	0.970076	spearman	cov_hcw_vs_hv	10
24	0.193773	0.323149	0.535304	spearman	cov_mild_vs_hv	10
24	0.22144	0.11837	0.221074	spearman	cov_sev_vs_hv	10
24	7.54176	2.51029e-05	9.28563e-05	anova	covid_hv_anova	10
25	0.823754	4.02937e-08	6.97813e-07	spearman	cov_critical_vs_hv	9
25	0.462775	0.0261746	0.148844	spearman	cov_hcw_vs_hv	9
25	0.775091	1.27963e-06	3.25026e-05	spearman	cov_mild_vs_hv	9
25	0.67103	7.1034e-08	1.6915e-06	spearman	cov_sev_vs_hv	9
25	43.8023	7.17272e-21	3.41601e-19	anova	covid_hv_anova	9
26	0.63299	0.000228599	0.00097861	spearman	cov_critical_vs_hv	10
26	0.0661107	0.764404	0.882539	spearman	cov_hcw_vs_hv	10
26	0.249136	0.201082	0.396955	spearman	cov_mild_vs_hv	10
26	0.130851	0.360066	0.486472	spearman	cov_sev_vs_hv	10
26	7.23721	3.88514e-05	0.000139645	anova	covid_hv_anova	10
28	0.615648	0.000378009	0.00154862	spearman	cov_critical_vs_hv	10
28	-0.171888	0.4329	0.693004	spearman	cov_hcw_vs_hv	10
28	0.0830455	0.674392	0.826185	spearman	cov_mild_vs_hv	10
28	0.265057	0.0601445	0.129464	spearman	cov_sev_vs_hv	10
28	11.0289	2.11259e-07	1.16652e-06	anova	covid_hv_anova	10
30	0.606977	0.00048084	0.0018505	spearman	cov_critical_vs_hv	10
30	-0.18511	0.39778	0.673574	spearman	cov_hcw_vs_hv	10
30	0.156864	0.425361	0.643106	spearman	cov_mild_vs_hv	10
30	0.00335515	0.981358	0.981358	spearman	cov_sev_vs_hv	10
30	6.65335	9.05333e-05	0.00030525	anova	covid_hv_anova	10
31	0.537608	0.00263273	0.00864715	spearman	cov_critical_vs_hv	4
31	-0.171888	0.4329	0.693004	spearman	cov_hcw_vs_hv	4
31	0.682818	6.23933e-05	0.000742871	spearman	cov_mild_vs_hv	4
31	0.573731	1.07654e-05	8.54505e-05	spearman	cov_sev_vs_hv	4
31	9.26858	2.2389e-06	1.06628e-05	anova	covid_hv_anova	4
34	0.797741	2.19153e-07	2.60929e-06	spearman	cov_critical_vs_hv	15
34	0.0132221	0.952253	0.970076	spearman	cov_hcw_vs_hv	15
34	0.535182	0.00334024	0.0223269	spearman	cov_mild_vs_hv	15
34	0.587151	5.92867e-06	5.25308e-05	spearman	cov_sev_vs_hv	15
34	36.4014	1.72168e-18	4.68542e-17	anova	covid_hv_anova	15
42	-0.0086711	0.964393	0.977217	spearman	cov_critical_vs_hv	1
42	0.542108	0.00753593	0.0667718	spearman	cov_hcw_vs_hv	1
42	0.581318	0.00117776	0.00934845	spearman	cov_mild_vs_hv	1
42	0.634123	5.858e-07	7.43965e-06	spearman	cov_sev_vs_hv	1
42	9.24043	2.32697e-06	1.09454e-05	anova	covid_hv_anova	1
46	0.823754	4.02937e-08	6.97813e-07	spearman	cov_critical_vs_hv	14
46	0.502442	0.0145531	0.10268	spearman	cov_hcw_vs_hv	14
46	0.830455	4.55201e-08	3.46863e-06	spearman	cov_mild_vs_hv	14
46	0.687806	2.45999e-08	1.16517e-06	spearman	cov_sev_vs_hv	14
46	92.2563	5.03766e-32	1.91935e-29	anova	covid_hv_anova	14
48	0.606977	0.00048084	0.0018505	spearman	cov_critical_vs_hv	4
48	0.753662	3.2929e-05	0.00089614	spearman	cov_hcw_vs_hv	4
48	0.627455	0.000351749	0.00335041	spearman	cov_mild_vs_hv	4
48	0.610637	1.95268e-06	2.01074e-05	spearman	cov_sev_vs_hv	4
48	6.53297	0.000107934	0.000351477	anova	covid_hv_anova	4
52	-0.320831	0.0897117	0.174389	spearman	cov_critical_vs_hv	3
52	0.687552	0.000288807	0.00550178	spearman	cov_hcw_vs_hv	3
52	0.415227	0.0279997	0.104587	spearman	cov_mild_vs_hv	3
52	0.201309	0.156617	0.267583	spearman	cov_sev_vs_hv	3
52	10.974	2.27059e-07	1.23585e-06	anova	covid_hv_anova	3
55	0.572293	0.00117891	0.00415893	spearman	cov_critical_vs_hv	13
55	0.409887	0.0520825	0.22296	spearman	cov_hcw_vs_hv	13
55	0.341409	0.0753931	0.206653	spearman	cov_mild_vs_hv	13
55	0.523403	8.11295e-05	0.000482974	spearman	cov_sev_vs_hv	13
55	4.41101	0.00256897	0.00582605	anova	covid_hv_anova	13
56	0.737043	5.11426e-06	3.89707e-05	spearman	cov_critical_vs_hv	12
56	-0.158666	0.469618	0.710018	spearman	cov_hcw_vs_hv	12
56	-0.0184546	0.925738	0.95326	spearman	cov_mild_vs_hv	12
56	0.265057	0.0601445	0.129464	spearman	cov_sev_vs_hv	12
56	16.8293	1.74282e-10	1.61955e-09	anova	covid_hv_anova	12
69	0.771728	9.49682e-07	9.27767e-06	spearman	cov_critical_vs_hv	2
69	0.780107	1.13491e-05	0.000393093	spearman	cov_hcw_vs_hv	2
69	0.756637	3.18151e-06	6.37976e-05	spearman	cov_mild_vs_hv	2
69	0.634123	5.858e-07	7.43965e-06	spearman	cov_sev_vs_hv	2
69	11.3819	1.33219e-07	7.80867e-07	anova	covid_hv_anova	2
70	0.667675	7.58985e-05	0.00037555	spearman	cov_critical_vs_hv	14
70	0.304109	0.158304	0.418846	spearman	cov_hcw_vs_hv	14
70	0.332182	0.0841621	0.221143	spearman	cov_mild_vs_hv	14
70	0.476431	0.000409093	0.0018337	spearman	cov_sev_vs_hv	14
70	11.883	6.97008e-08	4.21524e-07	anova	covid_hv_anova	14
72	0.702359	2.16489e-05	0.000128879	spearman	cov_critical_vs_hv	8
72	-0.198332	0.36431	0.670542	spearman	cov_hcw_vs_hv	8
72	0.572091	0.00146856	0.010971	spearman	cov_mild_vs_hv	8
72	0.573731	1.07654e-05	8.54505e-05	spearman	cov_sev_vs_hv	8
72	15.5681	7.51856e-10	6.09483e-09	anova	covid_hv_anova	8
78	0.728372	7.48537e-06	5.09272e-05	spearman	cov_critical_vs_hv	2
78	0.462775	0.0261746	0.148844	spearman	cov_hcw_vs_hv	2
78	0.765864	2.03845e-06	4.56854e-05	spearman	cov_mild_vs_hv	2
78	0.65761	1.58196e-07	3.01363e-06	spearman	cov_sev_vs_hv	2
78	18.5336	2.58081e-11	2.73136e-10	anova	covid_hv_anova	2
84	0.754386	2.28053e-06	2.02065e-05	spearman	cov_critical_vs_hv	13
84	0.515664	0.0117855	0.0880443	spearman	cov_hcw_vs_hv	13
84	0.590546	0.000938321	0.00760639	spearman	cov_mild_vs_hv	13
84	0.570376	1.2446e-05	9.67744e-05	spearman	cov_sev_vs_hv	13
84	7.4168	3.00184e-05	0.000109971	anova	covid_hv_anova	13
88	0.537608	0.00263273	0.00864715	spearman	cov_critical_vs_hv	13
88	0.145444	0.507869	0.730181	spearman	cov_hcw_vs_hv	13
88	0.313727	0.104003	0.249215	spearman	cov_mild_vs_hv	13
88	0.389197	0.00476133	0.016197	spearman	cov_sev_vs_hv	13
88	5.30633	0.000664303	0.00179503	anova	covid_hv_anova	13
97	0.676346	5.63314e-05	0.000286163	spearman	cov_critical_vs_hv	4
97	0.462775	0.0261746	0.148844	spearman	cov_hcw_vs_hv	4
97	0.627455	0.000351749	0.00335041	spearman	cov_mild_vs_hv	4
97	0.469721	0.000506037	0.00219091	spearman	cov_sev_vs_hv	4
97	6.43459	0.000124656	0.00040249	anova	covid_hv_anova	4
99	-0.0693688	0.720671	0.812354	spearman	cov_critical_vs_hv	3
99	0.766885	1.96654e-05	0.000576346	spearman	cov_hcw_vs_hv	3
99	0.3045	0.115146	0.269145	spearman	cov_mild_vs_hv	3
99	0.167758	0.23932	0.364723	spearman	cov_sev_vs_hv	3
99	7.88429	1.54175e-05	5.81591e-05	anova	covid_hv_anova	3
100	0.815083	7.29513e-08	1.06902e-06	spearman	cov_critical_vs_hv	6
100	-0.118999	0.588644	0.789694	spearman	cov_hcw_vs_hv	6
100	0.562864	0.00181961	0.0133321	spearman	cov_mild_vs_hv	6
100	0.479787	0.000367222	0.00168568	spearman	cov_sev_vs_hv	6
100	20.4064	3.43229e-12	4.84335e-11	anova	covid_hv_anova	6
103	0.685017	4.13951e-05	0.000228573	spearman	cov_critical_vs_hv	8
103	-0.132221	0.547574	0.769836	spearman	cov_hcw_vs_hv	8
103	0.406	0.0320564	0.115222	spearman	cov_mild_vs_hv	8
103	0.369067	0.00769585	0.0246397	spearman	cov_sev_vs_hv	8
103	11.2356	1.61204e-07	9.30588e-07	anova	covid_hv_anova	8
104	0.806412	1.28182e-07	1.74419e-06	spearman	cov_critical_vs_hv	15
104	-0.55533	0.00594477	0.0580758	spearman	cov_hcw_vs_hv	15
104	0.286046	0.140041	0.30489	spearman	cov_mild_vs_hv	15
104	0.463011	0.000623269	0.00263851	spearman	cov_sev_vs_hv	15
104	23.2598	1.8445e-13	3.05546e-12	anova	covid_hv_anova	15
105	0.719701	1.08034e-05	6.86018e-05	spearman	cov_critical_vs_hv	7
105	0.092555	0.674465	0.834322	spearman	cov_hcw_vs_hv	7
105	0.378318	0.0471353	0.150912	spearman	cov_mild_vs_hv	7
105	0.285188	0.0425095	0.0969828	spearman	cov_sev_vs_hv	7
105	8.81449	4.18603e-06	1.792e-05	anova	covid_hv_anova	7
107	0.728372	7.48537e-06	5.09272e-05	spearman	cov_critical_vs_hv	8
107	-0.158666	0.469618	0.710018	spearman	cov_hcw_vs_hv	8
107	0.590546	0.000938321	0.00760639	spearman	cov_mild_vs_hv	8
107	0.509983	0.000131962	0.000718248	spearman	cov_sev_vs_hv	8
107	8.82265	4.13894e-06	1.792e-05	anova	covid_hv_anova	8
108	0.728372	7.48537e-06	5.09272e-05	spearman	cov_critical_vs_hv	8
108	-0.211554	0.332532	0.636656	spearman	cov_hcw_vs_hv	8
108	0.525955	0.00404464	0.0244604	spearman	cov_mild_vs_hv	8
108	0.479787	0.000367222	0.00168568	spearman	cov_sev_vs_hv	8
108	16.7138	1.9888e-10	1.76217e-09	anova	covid_hv_anova	8
110	0.719701	1.08034e-05	6.86018e-05	spearman	cov_critical_vs_hv	15
110	-0.277665	0.19957	0.484308	spearman	cov_hcw_vs_hv	15
110	0.5075	0.00583923	0.0322427	spearman	cov_mild_vs_hv	15
110	0.5536	2.5115e-05	0.000173978	spearman	cov_sev_vs_hv	15
110	18.6528	2.26414e-11	2.53716e-10	anova	covid_hv_anova	15
113	0.589635	0.00076245	0.0027666	spearman	cov_critical_vs_hv	11
113	0.37022	0.0820521	0.289461	spearman	cov_hcw_vs_hv	11
113	0.525955	0.00404464	0.0244604	spearman	cov_mild_vs_hv	11
113	0.620703	1.17973e-06	1.28422e-05	spearman	cov_sev_vs_hv	11
113	8.59127	5.70831e-06	2.38996e-05	anova	covid_hv_anova	11
117	0.537608	0.00263273	0.00864715	spearman	cov_critical_vs_hv	13
117	-0.18511	0.39778	0.673574	spearman	cov_hcw_vs_hv	13
117	-0.0830455	0.674392	0.826185	spearman	cov_mild_vs_hv	13
117	0.144271	0.312467	0.440926	spearman	cov_sev_vs_hv	13
117	5.08821	0.000921891	0.00240576	anova	covid_hv_anova	13
123	0.771728	9.49682e-07	9.27767e-06	spearman	cov_critical_vs_hv	6
123	-0.343776	0.108242	0.338036	spearman	cov_hcw_vs_hv	6
123	0.535182	0.00334024	0.0223269	spearman	cov_mild_vs_hv	6
123	0.617348	1.39824e-06	1.4798e-05	spearman	cov_sev_vs_hv	6
123	37.0042	1.07566e-18	3.41523e-17	anova	covid_hv_anova	6
125	0.693688	3.01021e-05	0.000171177	spearman	cov_critical_vs_hv	15
125	-0.18511	0.39778	0.673574	spearman	cov_hcw_vs_hv	15
125	0.230682	0.237598	0.43107	spearman	cov_mild_vs_hv	15
125	0.244926	0.0832288	0.167779	spearman	cov_sev_vs_hv	15
125	6.58501	0.000100029	0.000331401	anova	covid_hv_anova	15
129	0.78907	3.65412e-07	4.09477e-06	spearman	cov_critical_vs_hv	9
129	0.264443	0.222711	0.517395	spearman	cov_hcw_vs_hv	9
129	0.498273	0.00696441	0.0368534	spearman	cov_mild_vs_hv	9
129	0.5536	2.5115e-05	0.000173978	spearman	cov_sev_vs_hv	9
129	12.2241	4.50557e-08	2.76875e-07	anova	covid_hv_anova	9
135	0.624319	0.000295058	0.00123535	spearman	cov_critical_vs_hv	6
135	-0.304109	0.158304	0.418846	spearman	cov_hcw_vs_hv	6
135	0.387546	0.0415883	0.140223	spearman	cov_mild_vs_hv	6
135	0.536824	4.88479e-05	0.000295413	spearman	cov_sev_vs_hv	6
135	13.3654	1.07386e-08	7.43895e-08	anova	covid_hv_anova	6
141	0.823754	4.02937e-08	6.97813e-07	spearman	cov_critical_vs_hv	9
141	0.647885	0.000829581	0.0126428	spearman	cov_hcw_vs_hv	9
141	0.775091	1.27963e-06	3.25026e-05	spearman	cov_mild_vs_hv	9
141	0.67103	7.1034e-08	1.6915e-06	spearman	cov_sev_vs_hv	9
141	19.5806	8.27043e-12	1.05034e-10	anova	covid_hv_anova	9
143	0.719701	1.08034e-05	6.86018e-05	spearman	cov_critical_vs_hv	15
143	-0.118999	0.588644	0.789694	spearman	cov_hcw_vs_hv	15
143	0.322955	0.0936869	0.233299	spearman	cov_mild_vs_hv	15
143	0.536824	4.88479e-05	0.000295413	spearman	cov_sev_vs_hv	15
143	16.1068	4.00585e-10	3.39162e-09	anova	covid_hv_anova	15
146	0.589635	0.00076245	0.0027666	spearman	cov_critical_vs_hv	6
146	-0.423109	0.0442603	0.203171	spearman	cov_hcw_vs_hv	6
146	0.498273	0.00696441	0.0368534	spearman	cov_mild_vs_hv	6
146	0.543534	3.75949e-05	0.00024696	spearman	cov_sev_vs_hv	6
146	14.4809	2.74523e-09	2.05085e-08	anova	covid_hv_anova	6
152	0.745715	3.44248e-06	2.98087e-05	spearman	cov_critical_vs_hv	6
152	-0.211554	0.332532	0.636656	spearman	cov_hcw_vs_hv	6
152	0.286046	0.140041	0.30489	spearman	cov_mild_vs_hv	6
152	0.389197	0.00476133	0.016197	spearman	cov_sev_vs_hv	6
152	21.0387	1.76869e-12	2.59182e-11	anova	covid_hv_anova	6
153	0.797741	2.19153e-07	2.60929e-06	spearman	cov_critical_vs_hv	11
153	0.74044	5.34725e-05	0.00119841	spearman	cov_hcw_vs_hv	11
153	0.784318	7.85687e-07	2.72133e-05	spearman	cov_mild_vs_hv	11
153	0.634123	5.858e-07	7.43965e-06	spearman	cov_sev_vs_hv	11
153	8.27782	8.84931e-06	3.54904e-05	anova	covid_hv_anova	11
154	0.728372	7.48537e-06	5.09272e-05	spearman	cov_critical_vs_hv	10
154	-0.18511	0.39778	0.673574	spearman	cov_hcw_vs_hv	10
154	0.230682	0.237598	0.43107	spearman	cov_mild_vs_hv	10
154	0.224795	0.112755	0.213729	spearman	cov_sev_vs_hv	10
154	8.20932	9.74349e-06	3.78803e-05	anova	covid_hv_anova	10
155	0.537608	0.00263273	0.00864715	spearman	cov_critical_vs_hv	14
155	0.171888	0.4329	0.693004	spearman	cov_hcw_vs_hv	14
155	0.239909	0.218826	0.414789	spearman	cov_mild_vs_hv	14
155	0.197954	0.163786	0.277345	spearman	cov_sev_vs_hv	14
155	5.49364	0.000501875	0.00139573	anova	covid_hv_anova	14
156	0.685017	4.13951e-05	0.000228573	spearman	cov_critical_vs_hv	9
156	0.251221	0.247564	0.55159	spearman	cov_hcw_vs_hv	9
156	0.378318	0.0471353	0.150912	spearman	cov_mild_vs_hv	9
156	0.452945	0.00084529	0.00346296	spearman	cov_sev_vs_hv	9
156	7.97418	1.35749e-05	5.17205e-05	anova	covid_hv_anova	9
161	0.355515	0.0584039	0.122263	spearman	cov_critical_vs_hv	1
161	0.489219	0.0178295	0.117122	spearman	cov_hcw_vs_hv	1
161	0.609	0.00058322	0.0051676	spearman	cov_mild_vs_hv	1
161	0.4563	0.00076444	0.00320057	spearman	cov_sev_vs_hv	1
161	5.24484	0.000728494	0.00195462	anova	covid_hv_anova	1
164	0.693688	3.01021e-05	0.000171177	spearman	cov_critical_vs_hv	7
164	0.409887	0.0520825	0.22296	spearman	cov_hcw_vs_hv	7
164	0.452137	0.0157107	0.0650626	spearman	cov_mild_vs_hv	7
164	0.493207	0.000235759	0.00116655	spearman	cov_sev_vs_hv	7
164	6.21846	0.000171237	0.000539186	anova	covid_hv_anova	7
165	0.650332	0.000133997	0.000622595	spearman	cov_critical_vs_hv	4
165	0.423109	0.0442603	0.203171	spearman	cov_hcw_vs_hv	4
165	0.452137	0.0157107	0.0650626	spearman	cov_mild_vs_hv	4
165	0.499917	0.000187595	0.000952985	spearman	cov_sev_vs_hv	4
165	5.02017	0.00102137	0.00264723	anova	covid_hv_anova	4
166	0.546279	0.00217095	0.00745166	spearman	cov_critical_vs_hv	13
166	-0.0132221	0.952253	0.970076	spearman	cov_hcw_vs_hv	13
166	0.5075	0.00583923	0.0322427	spearman	cov_mild_vs_hv	13
166	0.469721	0.000506037	0.00219091	spearman	cov_sev_vs_hv	13
166	5.65986	0.00039165	0.00115308	anova	covid_hv_anova	13
168	0.606977	0.00048084	0.0018505	spearman	cov_critical_vs_hv	8
168	-0.211554	0.332532	0.636656	spearman	cov_hcw_vs_hv	8
168	0.286046	0.140041	0.30489	spearman	cov_mild_vs_hv	8
168	0.285188	0.0425095	0.0969828	spearman	cov_sev_vs_hv	8
168	8.21361	9.68488e-06	3.78803e-05	anova	covid_hv_anova	8
171	0.823754	4.02937e-08	6.97813e-07	spearman	cov_critical_vs_hv	14
171	0.766885	1.96654e-05	0.000576346	spearman	cov_hcw_vs_hv	14
171	0.830455	4.55201e-08	3.46863e-06	spearman	cov_mild_vs_hv	14
171	0.687806	2.45999e-08	1.16517e-06	spearman	cov_sev_vs_hv	14
171	80.7095	7.42275e-30	1.41403e-27	anova	covid_hv_anova	14
172	0.823754	4.02937e-08	6.97813e-07	spearman	cov_critical_vs_hv	6
172	-0.171888	0.4329	0.693004	spearman	cov_hcw_vs_hv	6
172	0.544409	0.0027436	0.0197229	spearman	cov_mild_vs_hv	6
172	0.603927	2.70631e-06	2.64386e-05	spearman	cov_sev_vs_hv	6
172	39.0611	2.23451e-19	7.73952e-18	anova	covid_hv_anova	6
174	0.294817	0.120533	0.214593	spearman	cov_critical_vs_hv	6
174	-0.819773	1.69608e-06	8.07759e-05	spearman	cov_hcw_vs_hv	6
174	0.175318	0.37221	0.586001	spearman	cov_mild_vs_hv	6
174	0.0939442	0.512007	0.633359	spearman	cov_sev_vs_hv	6
174	5.64018	0.000403303	0.00115533	anova	covid_hv_anova	6
178	0.737043	5.11426e-06	3.89707e-05	spearman	cov_critical_vs_hv	3
178	0.85944	1.49989e-07	1.42864e-05	spearman	cov_hcw_vs_hv	3
178	0.821228	8.57526e-08	4.66739e-06	spearman	cov_mild_vs_hv	3
178	0.687806	2.45999e-08	1.16517e-06	spearman	cov_sev_vs_hv	3
178	12.7674	2.2651e-08	1.45003e-07	anova	covid_hv_anova	3
184	0.806412	1.28182e-07	1.74419e-06	spearman	cov_critical_vs_hv	15
184	-0.171888	0.4329	0.693004	spearman	cov_hcw_vs_hv	15
184	0.332182	0.0841621	0.221143	spearman	cov_mild_vs_hv	15
184	0.503273	0.000167042	0.00087182	spearman	cov_sev_vs_hv	15
184	19.1987	1.24884e-11	1.4869e-10	anova	covid_hv_anova	15
186	0.780399	5.95394e-07	6.30126e-06	spearman	cov_critical_vs_hv	7
186	0.158666	0.469618	0.710018	spearman	cov_hcw_vs_hv	7
186	0.525955	0.00404464	0.0244604	spearman	cov_mild_vs_hv	7
186	0.483142	0.00032927	0.00154879	spearman	cov_sev_vs_hv	7
186	8.56615	5.91173e-06	2.44823e-05	anova	covid_hv_anova	7
187	0.823754	4.02937e-08	6.97813e-07	spearman	cov_critical_vs_hv	3
187	0.85944	1.49989e-07	1.42864e-05	spearman	cov_hcw_vs_hv	3
187	0.830455	4.55201e-08	3.46863e-06	spearman	cov_mild_vs_hv	3
187	0.687806	2.45999e-08	1.16517e-06	spearman	cov_sev_vs_hv	3
187	29.9699	3.53704e-16	6.73806e-15	anova	covid_hv_anova	3
188	0.797741	2.19153e-07	2.60929e-06	spearman	cov_critical_vs_hv	6
188	-0.145444	0.507869	0.730181	spearman	cov_hcw_vs_hv	6
188	0.498273	0.00696441	0.0368534	spearman	cov_mild_vs_hv	6
188	0.580441	8.01548e-06	6.94068e-05	spearman	cov_sev_vs_hv	6
188	20.3175	3.77031e-12	5.13032e-11	anova	covid_hv_anova	6
191	0.63299	0.000228599	0.00097861	spearman	cov_critical_vs_hv	3
191	0.85944	1.49989e-07	1.42864e-05	spearman	cov_hcw_vs_hv	3
191	0.470591	0.0114944	0.0527633	spearman	cov_mild_vs_hv	3
191	0.352291	0.0112337	0.0345164	spearman	cov_sev_vs_hv	3
191	10.6874	3.31308e-07	1.77786e-06	anova	covid_hv_anova	3
193	0.823754	4.02937e-08	6.97813e-07	spearman	cov_critical_vs_hv	14
193	0.568552	0.00464413	0.0491504	spearman	cov_hcw_vs_hv	14
193	0.784318	7.85687e-07	2.72133e-05	spearman	cov_mild_vs_hv	14
193	0.684451	3.05819e-08	1.16517e-06	spearman	cov_sev_vs_hv	14
193	53.4498	1.28901e-23	9.82225e-22	anova	covid_hv_anova	14
204	0.589635	0.00076245	0.0027666	spearman	cov_critical_vs_hv	15
204	-0.475997	0.0216803	0.131114	spearman	cov_hcw_vs_hv	15
204	0.156864	0.425361	0.643106	spearman	cov_mild_vs_hv	15
204	0.22815	0.107345	0.206558	spearman	cov_sev_vs_hv	15
204	10.0357	7.90231e-07	3.96155e-06	anova	covid_hv_anova	15
205	0.823754	4.02937e-08	6.97813e-07	spearman	cov_critical_vs_hv	15
205	0.158666	0.469618	0.710018	spearman	cov_hcw_vs_hv	15
205	0.682818	6.23933e-05	0.000742871	spearman	cov_mild_vs_hv	15
205	0.654254	1.92059e-07	3.1815e-06	spearman	cov_sev_vs_hv	15
205	18.9576	1.62266e-11	1.87344e-10	anova	covid_hv_anova	15
206	0.823754	4.02937e-08	6.97813e-07	spearman	cov_critical_vs_hv	6
206	0.0264443	0.904665	0.957437	spearman	cov_hcw_vs_hv	6
206	0.793546	4.70939e-07	2.24285e-05	spearman	cov_mild_vs_hv	6
206	0.684451	3.05819e-08	1.16517e-06	spearman	cov_sev_vs_hv	6
206	50.7171	7.11352e-23	4.51708e-21	anova	covid_hv_anova	6
207	0.580964	0.000950953	0.0033861	spearman	cov_critical_vs_hv	7
207	0.409887	0.0520825	0.22296	spearman	cov_hcw_vs_hv	7
207	0.313727	0.104003	0.249215	spearman	cov_mild_vs_hv	7
207	0.33216	0.01725	0.0483254	spearman	cov_sev_vs_hv	7
207	4.56779	0.00202453	0.00476139	anova	covid_hv_anova	7
208	0.659004	0.000101301	0.000494818	spearman	cov_critical_vs_hv	13
208	0.0528886	0.810588	0.900391	spearman	cov_hcw_vs_hv	13
208	0.3045	0.115146	0.269145	spearman	cov_mild_vs_hv	13
208	0.231505	0.102136	0.200588	spearman	cov_sev_vs_hv	13
208	7.20478	4.07084e-05	0.000144952	anova	covid_hv_anova	13
210	0.459568	0.0121388	0.0321172	spearman	cov_critical_vs_hv	5
210	0.661107	0.00059351	0.00942197	spearman	cov_hcw_vs_hv	5
210	0.286046	0.140041	0.30489	spearman	cov_mild_vs_hv	5
210	0.150982	0.29025	0.418884	spearman	cov_sev_vs_hv	5
210	6.93824	5.98311e-05	0.000205366	anova	covid_hv_anova	5
211	0.823754	4.02937e-08	6.97813e-07	spearman	cov_critical_vs_hv	3
211	0.85944	1.49989e-07	1.42864e-05	spearman	cov_hcw_vs_hv	3
211	0.821228	8.57526e-08	4.66739e-06	spearman	cov_mild_vs_hv	3
211	0.687806	2.45999e-08	1.16517e-06	spearman	cov_sev_vs_hv	3
211	15.9958	4.55744e-10	3.77475e-09	anova	covid_hv_anova	3
212	0.823754	4.02937e-08	6.97813e-07	spearman	cov_critical_vs_hv	9
212	0.74044	5.34725e-05	0.00119841	spearman	cov_hcw_vs_hv	9
212	0.830455	4.55201e-08	3.46863e-06	spearman	cov_mild_vs_hv	9
212	0.687806	2.45999e-08	1.16517e-06	spearman	cov_sev_vs_hv	9
212	64.4388	2.32953e-26	2.21888e-24	anova	covid_hv_anova	9
218	0.823754	4.02937e-08	6.97813e-07	spearman	cov_critical_vs_hv	15
218	-0.092555	0.674465	0.834322	spearman	cov_hcw_vs_hv	15
218	0.747409	4.87229e-06	8.83973e-05	spearman	cov_mild_vs_hv	15
218	0.687806	2.45999e-08	1.16517e-06	spearman	cov_sev_vs_hv	15
218	71.6677	5.50958e-28	6.99717e-26	anova	covid_hv_anova	15
219	0.650332	0.000133997	0.000622595	spearman	cov_critical_vs_hv	15
219	-0.158666	0.469618	0.710018	spearman	cov_hcw_vs_hv	15
219	0.322955	0.0936869	0.233299	spearman	cov_mild_vs_hv	15
219	0.506628	0.00014856	0.00078613	spearman	cov_sev_vs_hv	15
219	13.7631	6.57549e-09	4.72691e-08	anova	covid_hv_anova	15
224	0.23412	0.221559	0.348819	spearman	cov_critical_vs_hv	1
224	0.356998	0.094475	0.310302	spearman	cov_hcw_vs_hv	1
224	0.590546	0.000938321	0.00760639	spearman	cov_mild_vs_hv	1
224	0.489852	0.000263832	0.0012724	spearman	cov_sev_vs_hv	1
224	5.87823	0.000283107	0.000856061	anova	covid_hv_anova	1
229	0.797741	2.19153e-07	2.60929e-06	spearman	cov_critical_vs_hv	9
229	0.515664	0.0117855	0.0880443	spearman	cov_hcw_vs_hv	9
229	0.692046	4.51077e-05	0.000572868	spearman	cov_mild_vs_hv	9
229	0.654254	1.92059e-07	3.1815e-06	spearman	cov_sev_vs_hv	9
229	23.1395	2.07935e-13	3.30096e-12	anova	covid_hv_anova	9
231	0.372857	0.0463634	0.102107	spearman	cov_critical_vs_hv	11
231	0.661107	0.00059351	0.00942197	spearman	cov_hcw_vs_hv	11
231	0.728955	1.08519e-05	0.000172275	spearman	cov_mild_vs_hv	11
231	0.345581	0.0129987	0.0386914	spearman	cov_sev_vs_hv	11
231	4.41202	0.00256502	0.00582605	anova	covid_hv_anova	11
232	0.55495	0.00178088	0.00622491	spearman	cov_critical_vs_hv	10
232	-0.0132221	0.952253	0.970076	spearman	cov_hcw_vs_hv	10
232	0.0922728	0.640501	0.816156	spearman	cov_mild_vs_hv	10
232	0.0402618	0.779084	0.838506	spearman	cov_sev_vs_hv	10
232	5.09838	0.000907893	0.00238557	anova	covid_hv_anova	10
233	0.763057	1.4852e-06	1.41466e-05	spearman	cov_critical_vs_hv	13
233	0.568552	0.00464413	0.0491504	spearman	cov_hcw_vs_hv	13
233	0.470591	0.0114944	0.0527633	spearman	cov_mild_vs_hv	13
233	0.593862	4.35539e-06	4.04732e-05	spearman	cov_sev_vs_hv	13
233	12.8464	2.05131e-08	1.37114e-07	anova	covid_hv_anova	13
234	0.823754	4.02937e-08	6.97813e-07	spearman	cov_critical_vs_hv	15
234	-0.237999	0.274149	0.586802	spearman	cov_hcw_vs_hv	15
234	0.406	0.0320564	0.115222	spearman	cov_mild_vs_hv	15
234	0.563665	1.65571e-05	0.000121312	spearman	cov_sev_vs_hv	15
234	31.8827	6.82225e-17	1.48339e-15	anova	covid_hv_anova	15
235	0.823754	4.02937e-08	6.97813e-07	spearman	cov_critical_vs_hv	9
235	0.475997	0.0216803	0.131114	spearman	cov_hcw_vs_hv	9
235	0.728955	1.08519e-05	0.000172275	spearman	cov_mild_vs_hv	9
235	0.67774	4.68642e-08	1.37348e-06	spearman	cov_sev_vs_hv	9
235	16.7588	1.8891e-10	1.71368e-09	anova	covid_hv_anova	9
238	0.650332	0.000133997	0.000622595	spearman	cov_critical_vs_hv	12
238	-0.0132221	0.952253	0.970076	spearman	cov_hcw_vs_hv	12
238	0.0830455	0.674392	0.826185	spearman	cov_mild_vs_hv	12
238	0.265057	0.0601445	0.129464	spearman	cov_sev_vs_hv	12
238	13.9256	5.38824e-09	3.94792e-08	anova	covid_hv_anova	12
244	0.372857	0.0463634	0.102107	spearman	cov_critical_vs_hv	4
244	0.118999	0.588644	0.789694	spearman	cov_hcw_vs_hv	4
244	0.489046	0.00826745	0.0425662	spearman	cov_mild_vs_hv	4
244	0.600572	3.17719e-06	3.02628e-05	spearman	cov_sev_vs_hv	4
244	10.3341	5.29863e-07	2.6917e-06	anova	covid_hv_anova	4
247	0.63299	0.000228599	0.00097861	spearman	cov_critical_vs_hv	10
247	0.67433	0.000417704	0.00723388	spearman	cov_hcw_vs_hv	10
247	0.609	0.00058322	0.0051676	spearman	cov_mild_vs_hv	10
247	0.348936	0.0120885	0.0365534	spearman	cov_sev_vs_hv	10
247	7.26892	3.71188e-05	0.000134688	anova	covid_hv_anova	10
248	0.546279	0.00217095	0.00745166	spearman	cov_critical_vs_hv	13
248	0.118999	0.588644	0.789694	spearman	cov_hcw_vs_hv	13
248	0.535182	0.00334024	0.0223269	spearman	cov_mild_vs_hv	13
248	0.463011	0.000623269	0.00263851	spearman	cov_sev_vs_hv	13
248	6.39501	0.000132103	0.000422952	anova	covid_hv_anova	13
249	0.641661	0.000175734	0.000806685	spearman	cov_critical_vs_hv	11
249	0.436331	0.0373878	0.180313	spearman	cov_hcw_vs_hv	11
249	0.701273	3.22239e-05	0.000454714	spearman	cov_mild_vs_hv	11
249	0.607282	2.30097e-06	2.30703e-05	spearman	cov_sev_vs_hv	11
249	10.5514	3.96782e-07	2.07087e-06	anova	covid_hv_anova	11
256	0.511595	0.00455905	0.0140081	spearman	cov_critical_vs_hv	1
256	0.581774	0.00359084	0.0414579	spearman	cov_hcw_vs_hv	1
256	0.572091	0.00146856	0.010971	spearman	cov_mild_vs_hv	1
256	0.516693	0.000103733	0.000589885	spearman	cov_sev_vs_hv	1
256	6.63293	9.32701e-05	0.000311719	anova	covid_hv_anova	1
257	0.676346	5.63314e-05	0.000286163	spearman	cov_critical_vs_hv	8
257	-0.18511	0.39778	0.673574	spearman	cov_hcw_vs_hv	8
257	0.369091	0.0532518	0.162312	spearman	cov_mild_vs_hv	8
257	0.509983	0.000131962	0.000718248	spearman	cov_sev_vs_hv	8
257	20.2467	4.06364e-12	5.33878e-11	anova	covid_hv_anova	8
259	0.676346	5.63314e-05	0.000286163	spearman	cov_critical_vs_hv	6
259	-0.383442	0.0708981	0.264825	spearman	cov_hcw_vs_hv	6
259	0.406	0.0320564	0.115222	spearman	cov_mild_vs_hv	6
259	0.432814	0.0015131	0.00594323	spearman	cov_sev_vs_hv	6
259	12.761	2.28351e-08	1.45003e-07	anova	covid_hv_anova	6
261	0	1	1	spearman	cov_critical_vs_hv	3
261	0.819773	1.69608e-06	8.07759e-05	spearman	cov_hcw_vs_hv	3
261	0.322955	0.0936869	0.233299	spearman	cov_mild_vs_hv	3
261	0.144271	0.312467	0.440926	spearman	cov_sev_vs_hv	3
261	12.6464	2.63802e-08	1.64768e-07	anova	covid_hv_anova	3
264	0.528937	0.00317673	0.0102571	spearman	cov_critical_vs_hv	2
264	0.105777	0.630978	0.809436	spearman	cov_hcw_vs_hv	2
264	0.525955	0.00404464	0.0244604	spearman	cov_mild_vs_hv	2
264	0.550245	2.87713e-05	0.000195747	spearman	cov_sev_vs_hv	2
264	8.04083	1.23546e-05	4.75466e-05	anova	covid_hv_anova	2
266	0.667675	7.58985e-05	0.00037555	spearman	cov_critical_vs_hv	4
266	0.528886	0.00946537	0.0767299	spearman	cov_hcw_vs_hv	4
266	0.636682	0.000269859	0.00285601	spearman	cov_mild_vs_hv	4
266	0.577086	9.29681e-06	7.8713e-05	spearman	cov_sev_vs_hv	4
266	9.30626	2.12629e-06	1.02546e-05	anova	covid_hv_anova	4
270	0.754386	2.28053e-06	2.02065e-05	spearman	cov_critical_vs_hv	7
270	0.0661107	0.764404	0.882539	spearman	cov_hcw_vs_hv	7
270	0.452137	0.0157107	0.0650626	spearman	cov_mild_vs_hv	7
270	0.536824	4.88479e-05	0.000295413	spearman	cov_sev_vs_hv	7
270	15.3027	1.02828e-09	7.9954e-09	anova	covid_hv_anova	7
276	0.676346	5.63314e-05	0.000286163	spearman	cov_critical_vs_hv	11
276	0.832995	8.1072e-07	5.14807e-05	spearman	cov_hcw_vs_hv	11
276	0.756637	3.18151e-06	6.37976e-05	spearman	cov_mild_vs_hv	11
276	0.644189	3.38851e-07	4.96548e-06	spearman	cov_sev_vs_hv	11
276	13.5602	8.4401e-09	5.95496e-08	anova	covid_hv_anova	11
277	0.815083	7.29513e-08	1.06902e-06	spearman	cov_critical_vs_hv	14
277	0.237999	0.274149	0.586802	spearman	cov_hcw_vs_hv	14
277	0.7105	2.27301e-05	0.000333083	spearman	cov_mild_vs_hv	14
277	0.654254	1.92059e-07	3.1815e-06	spearman	cov_sev_vs_hv	14
277	36.4856	1.61177e-18	4.68542e-17	anova	covid_hv_anova	14
289	0.31216	0.0992341	0.1881	spearman	cov_critical_vs_hv	4
289	-0.0528886	0.810588	0.900391	spearman	cov_hcw_vs_hv	4
289	0.230682	0.237598	0.43107	spearman	cov_mild_vs_hv	4
289	0.516693	0.000103733	0.000589885	spearman	cov_sev_vs_hv	4
289	9.008	3.20343e-06	1.45299e-05	anova	covid_hv_anova	4
290	0.693688	3.01021e-05	0.000171177	spearman	cov_critical_vs_hv	8
290	-0.18511	0.39778	0.673574	spearman	cov_hcw_vs_hv	8
290	0.645909	0.000205248	0.00229998	spearman	cov_mild_vs_hv	8
290	0.630768	7.00024e-07	8.08209e-06	spearman	cov_sev_vs_hv	8
290	11.0866	1.95872e-07	1.11384e-06	anova	covid_hv_anova	8
291	0.823754	4.02937e-08	6.97813e-07	spearman	cov_critical_vs_hv	13
291	0.330554	0.123426	0.370278	spearman	cov_hcw_vs_hv	13
291	0.747409	4.87229e-06	8.83973e-05	spearman	cov_mild_vs_hv	13
291	0.667675	8.71075e-08	1.84378e-06	spearman	cov_sev_vs_hv	13
291	34.7333	6.48352e-18	1.64681e-16	anova	covid_hv_anova	13
292	0.71103	1.53884e-05	9.45639e-05	spearman	cov_critical_vs_hv	6
292	-0.0528886	0.810588	0.900391	spearman	cov_hcw_vs_hv	6
292	0.470591	0.0114944	0.0527633	spearman	cov_mild_vs_hv	6
292	0.422749	0.00199824	0.00761331	spearman	cov_sev_vs_hv	6
292	10.6035	3.70262e-07	1.9593e-06	anova	covid_hv_anova	6
297	0.771728	9.49682e-07	9.27767e-06	spearman	cov_critical_vs_hv	8
297	-0.356998	0.094475	0.310302	spearman	cov_hcw_vs_hv	8
297	0.572091	0.00146856	0.010971	spearman	cov_mild_vs_hv	8
297	0.620703	1.17973e-06	1.28422e-05	spearman	cov_sev_vs_hv	8
297	30.9171	1.55481e-16	3.11779e-15	anova	covid_hv_anova	8
298	0.737043	5.11426e-06	3.89707e-05	spearman	cov_critical_vs_hv	6
298	-0.0793329	0.718983	0.853373	spearman	cov_hcw_vs_hv	6
298	0.239909	0.218826	0.414789	spearman	cov_mild_vs_hv	6
298	0.489852	0.000263832	0.0012724	spearman	cov_sev_vs_hv	6
298	17.728	6.30756e-11	6.32416e-10	anova	covid_hv_anova	6
306	0.737043	5.11426e-06	3.89707e-05	spearman	cov_critical_vs_hv	8
306	-0.37022	0.0820521	0.289461	spearman	cov_hcw_vs_hv	8
306	0.258364	0.184353	0.373608	spearman	cov_mild_vs_hv	8
306	0.429459	0.00166164	0.00646006	spearman	cov_sev_vs_hv	8
306	17.2011	1.1417e-10	1.11535e-09	anova	covid_hv_anova	8
307	0.71103	1.53884e-05	9.45639e-05	spearman	cov_critical_vs_hv	15
307	-0.145444	0.507869	0.730181	spearman	cov_hcw_vs_hv	15
307	0.258364	0.184353	0.373608	spearman	cov_mild_vs_hv	15
307	0.21473	0.130236	0.234056	spearman	cov_sev_vs_hv	15
307	17.0048	1.42669e-10	1.35892e-09	anova	covid_hv_anova	15
309	0.823754	4.02937e-08	6.97813e-07	spearman	cov_critical_vs_hv	14
309	0.396664	0.0609348	0.241835	spearman	cov_hcw_vs_hv	14
309	0.775091	1.27963e-06	3.25026e-05	spearman	cov_mild_vs_hv	14
309	0.684451	3.05819e-08	1.16517e-06	spearman	cov_sev_vs_hv	14
309	42.4923	1.81066e-20	6.89863e-19	anova	covid_hv_anova	14
310	0.823754	4.02937e-08	6.97813e-07	spearman	cov_critical_vs_hv	9
310	0.356998	0.094475	0.310302	spearman	cov_hcw_vs_hv	9
310	0.784318	7.85687e-07	2.72133e-05	spearman	cov_mild_vs_hv	9
310	0.67774	4.68642e-08	1.37348e-06	spearman	cov_sev_vs_hv	9
310	21.856	7.60507e-13	1.15901e-11	anova	covid_hv_anova	9
316	0.615648	0.000378009	0.00154862	spearman	cov_critical_vs_hv	6
316	0.118999	0.588644	0.789694	spearman	cov_hcw_vs_hv	6
316	0.479818	0.00976975	0.0489773	spearman	cov_mild_vs_hv	6
316	0.452945	0.00084529	0.00346296	spearman	cov_sev_vs_hv	6
316	9.77559	1.12246e-06	5.55397e-06	anova	covid_hv_anova	6
317	0.650332	0.000133997	0.000622595	spearman	cov_critical_vs_hv	4
317	0.489219	0.0178295	0.117122	spearman	cov_hcw_vs_hv	4
317	0.525955	0.00404464	0.0244604	spearman	cov_mild_vs_hv	4
317	0.660965	1.29987e-07	2.60658e-06	spearman	cov_sev_vs_hv	4
317	16.4087	2.82437e-10	2.44565e-09	anova	covid_hv_anova	4
322	0.780399	5.95394e-07	6.30126e-06	spearman	cov_critical_vs_hv	6
322	0.0132221	0.952253	0.970076	spearman	cov_hcw_vs_hv	6
322	0.5075	0.00583923	0.0322427	spearman	cov_mild_vs_hv	6
322	0.509983	0.000131962	0.000718248	spearman	cov_sev_vs_hv	6
322	12.8893	1.94368e-08	1.3224e-07	anova	covid_hv_anova	6
333	0.815083	7.29513e-08	1.06902e-06	spearman	cov_critical_vs_hv	3
333	0.832995	8.1072e-07	5.14807e-05	spearman	cov_hcw_vs_hv	3
333	0.775091	1.27963e-06	3.25026e-05	spearman	cov_mild_vs_hv	3
333	0.674385	5.77744e-08	1.57229e-06	spearman	cov_sev_vs_hv	3
333	15.2705	1.0682e-09	8.13971e-09	anova	covid_hv_anova	3
335	0.823754	4.02937e-08	6.97813e-07	spearman	cov_critical_vs_hv	7
335	0.092555	0.674465	0.834322	spearman	cov_hcw_vs_hv	7
335	0.636682	0.000269859	0.00285601	spearman	cov_mild_vs_hv	7
335	0.640834	4.07581e-07	5.75142e-06	spearman	cov_sev_vs_hv	7
335	31.8509	7.00815e-17	1.48339e-15	anova	covid_hv_anova	7
337	0.416213	0.0247176	0.0588588	spearman	cov_critical_vs_hv	2
337	0.475997	0.0216803	0.131114	spearman	cov_hcw_vs_hv	2
337	0.692046	4.51077e-05	0.000572868	spearman	cov_mild_vs_hv	2
337	0.563665	1.65571e-05	0.000121312	spearman	cov_sev_vs_hv	2
337	5.96368	0.00024944	0.000772654	anova	covid_hv_anova	2
339	0.754386	2.28053e-06	2.02065e-05	spearman	cov_critical_vs_hv	14
339	0.211554	0.332532	0.636656	spearman	cov_hcw_vs_hv	14
339	0.452137	0.0157107	0.0650626	spearman	cov_mild_vs_hv	14
339	0.506628	0.00014856	0.00078613	spearman	cov_sev_vs_hv	14
339	8.81518	4.18205e-06	1.792e-05	anova	covid_hv_anova	14
343	0.823754	4.02937e-08	6.97813e-07	spearman	cov_critical_vs_hv	14
343	0.251221	0.247564	0.55159	spearman	cov_hcw_vs_hv	14
343	0.692046	4.51077e-05	0.000572868	spearman	cov_mild_vs_hv	14
343	0.67774	4.68642e-08	1.37348e-06	spearman	cov_sev_vs_hv	14
343	26.2646	1.01362e-14	1.83899e-13	anova	covid_hv_anova	14
350	0.728372	7.48537e-06	5.09272e-05	spearman	cov_critical_vs_hv	8
350	-0.449553	0.0313852	0.163805	spearman	cov_hcw_vs_hv	8
350	0.369091	0.0532518	0.162312	spearman	cov_mild_vs_hv	8
350	0.493207	0.000235759	0.00116655	spearman	cov_sev_vs_hv	8
350	18.5434	2.55314e-11	2.73136e-10	anova	covid_hv_anova	8
351	0.815083	7.29513e-08	1.06902e-06	spearman	cov_critical_vs_hv	15
351	-0.0661107	0.764404	0.882539	spearman	cov_hcw_vs_hv	15
351	0.396773	0.0365741	0.127842	spearman	cov_mild_vs_hv	15
351	0.5536	2.5115e-05	0.000173978	spearman	cov_sev_vs_hv	15
351	34.596	7.24314e-18	1.72477e-16	anova	covid_hv_anova	15
353	0.737043	5.11426e-06	3.89707e-05	spearman	cov_critical_vs_hv	6
353	-0.356998	0.094475	0.310302	spearman	cov_hcw_vs_hv	6
353	0.470591	0.0114944	0.0527633	spearman	cov_mild_vs_hv	6
353	0.412684	0.00261705	0.00977546	spearman	cov_sev_vs_hv	6
353	18.4915	2.70315e-11	2.78352e-10	anova	covid_hv_anova	6
361	-0.338173	0.0727659	0.145151	spearman	cov_critical_vs_hv	3
361	0.713996	0.000130105	0.00275389	spearman	cov_hcw_vs_hv	3
361	0.295273	0.127148	0.29008	spearman	cov_mild_vs_hv	3
361	-0.0771685	0.590415	0.700773	spearman	cov_sev_vs_hv	3
361	6.55931	0.000103857	0.000341116	anova	covid_hv_anova	3
366	0.823754	4.02937e-08	6.97813e-07	spearman	cov_critical_vs_hv	2
366	0.806551	3.3516e-06	0.000141884	spearman	cov_hcw_vs_hv	2
366	0.830455	4.55201e-08	3.46863e-06	spearman	cov_mild_vs_hv	2
366	0.667675	8.71075e-08	1.84378e-06	spearman	cov_sev_vs_hv	2
366	11.8572	7.20577e-08	4.28968e-07	anova	covid_hv_anova	2
367	0.676346	5.63314e-05	0.000286163	spearman	cov_critical_vs_hv	7
367	0.317332	0.140093	0.392466	spearman	cov_hcw_vs_hv	7
367	0.175318	0.37221	0.586001	spearman	cov_mild_vs_hv	7
367	0.402618	0.00339992	0.0123369	spearman	cov_sev_vs_hv	7
367	7.87417	1.56402e-05	5.84208e-05	anova	covid_hv_anova	7
368	0.624319	0.000295058	0.00123535	spearman	cov_critical_vs_hv	5
368	0.67433	0.000417704	0.00723388	spearman	cov_hcw_vs_hv	5
368	0.415227	0.0279997	0.104587	spearman	cov_mild_vs_hv	5
368	0.395908	0.00403033	0.0142181	spearman	cov_sev_vs_hv	5
368	7.12781	4.54859e-05	0.000158992	anova	covid_hv_anova	5
371	0.823754	4.02937e-08	6.97813e-07	spearman	cov_critical_vs_hv	15
371	0.18511	0.39778	0.673574	spearman	cov_hcw_vs_hv	15
371	0.728955	1.08519e-05	0.000172275	spearman	cov_mild_vs_hv	15
371	0.650899	2.32615e-07	3.69277e-06	spearman	cov_sev_vs_hv	15
371	47.3724	6.27128e-22	3.41337e-20	anova	covid_hv_anova	15
376	0.320831	0.0897117	0.174389	spearman	cov_critical_vs_hv	2
376	0.383442	0.0708981	0.264825	spearman	cov_hcw_vs_hv	2
376	0.322955	0.0936869	0.233299	spearman	cov_mild_vs_hv	2
376	0.54689	3.2912e-05	0.000219991	spearman	cov_sev_vs_hv	2
376	4.15998	0.00376516	0.00805913	anova	covid_hv_anova	2
377	0.589635	0.00076245	0.0027666	spearman	cov_critical_vs_hv	8
377	-0.224777	0.302473	0.619581	spearman	cov_hcw_vs_hv	8
377	0.0276818	0.888797	0.938038	spearman	cov_mild_vs_hv	8
377	0.164402	0.248982	0.374949	spearman	cov_sev_vs_hv	8
377	8.21825	9.62185e-06	3.78803e-05	anova	covid_hv_anova	8
378	0.390199	0.0363826	0.0840107	spearman	cov_critical_vs_hv	11
378	0.18511	0.39778	0.673574	spearman	cov_hcw_vs_hv	11
378	0.645909	0.000205248	0.00229998	spearman	cov_mild_vs_hv	11
378	0.536824	4.88479e-05	0.000295413	spearman	cov_sev_vs_hv	11
378	5.1129	0.000888275	0.00235023	anova	covid_hv_anova	11
379	0.606977	0.00048084	0.0018505	spearman	cov_critical_vs_hv	7
379	0.237999	0.274149	0.586802	spearman	cov_hcw_vs_hv	7
379	0.433682	0.0211324	0.0838692	spearman	cov_mild_vs_hv	7
379	0.536824	4.88479e-05	0.000295413	spearman	cov_sev_vs_hv	7
379	10.4555	4.50725e-07	2.32063e-06	anova	covid_hv_anova	7
381	0.528937	0.00317673	0.0102571	spearman	cov_critical_vs_hv	2
381	0.581774	0.00359084	0.0414579	spearman	cov_hcw_vs_hv	2
381	0.765864	2.03845e-06	4.56854e-05	spearman	cov_mild_vs_hv	2
381	0.630768	7.00024e-07	8.08209e-06	spearman	cov_sev_vs_hv	2
381	8.70012	4.90604e-06	2.07689e-05	anova	covid_hv_anova	2

## Sheet: Sig Comps CM vs CC
component	stat	p.value	p.adj	test
206	3	2.7646e-06	0.000526656	Mann-Whitney
46	2	2.28444e-06	0.000526656	Mann-Whitney
4	8	7.01228e-06	0.00066792	Mann-Whitney
218	7	5.83916e-06	0.00066792	Mann-Whitney
297	10	1.00664e-05	0.000767062	Mann-Whitney

## Sheet: Sig Comps CC vs Flu
component	stat	p.value	p.adj	test
333	0	1.44916e-05	0.00552132	Mann-Whitney
187	7	6.22814e-05	0.00790973	Mann-Whitney
211	6	5.09212e-05	0.00790973	Mann-Whitney
191	11	0.000136213	0.0125502	Mann-Whitney
291	12	0.0001647	0.0125502	Mann-Whitney

## Sheet: Sig Comps CS & CC vs Sepsis
component	stat	p.value	p.adj	test
41	191	1.86274e-13	3.54851e-11	Mann-Whitney
66	191	1.86274e-13	3.54851e-11	Mann-Whitney
224	231	1.34342e-12	1.70614e-10	Mann-Whitney
187	263	6.19369e-12	5.89949e-10	Mann-Whitney
56	273	9.89082e-12	6.28067e-10	Mann-Whitney

## Sheet: Sig Comp Female vs Male
component	stat	p.value	p.adj	test
2	0	2.15588e-26	8.21389e-24	Mann-Whitney

## Sheet: samples
Sample	2	4	6	7	9	11	12	13	18	20	22	23	24	25	26	28	30	31	34	41	42	46	48	52	55	56	66	69	70	72	78	84	88	97	99	100	103	104	105	107	108	110	113	117	123	125	129	135	141
1	-1.08452	0.104322	0.244735	-0.135957	0.173387	0.252365	0.356285	0.0926326	-0.522403	-0.0463071	0.488391	-0.269726	-0.00771091	-0.28373	0.413213	-0.00961073	-0.239559	-0.923465	0.327302	-0.233489	-0.0263117	0.16829	0.0709501	0.255555	-0.779427	-0.175558	0.230331	1.20163	0.658228	-0.0961269	-0.225735	-0.0690268	-0.428155	-0.585764	-0.113352	0.0449985	-0.0412369	-0.27131	-0.0691563	0.257905	0.134134	-0.496915	0.652026	-0.0178224	0.385844	-0.562397	-0.15745	-0.346085	0.868697
2	-0.999376	0.127355	0.374787	-0.158663	0.149464	0.24093	0.347618	0.0959127	-0.588648	-0.0879827	0.719181	-0.281344	-0.0431244	-0.297387	0.517085	-0.0603351	-0.135127	-1.0753	0.304717	-0.209602	0.115029	0.153034	0.082937	0.315335	-0.508456	-0.183242	0.224775	1.60686	1.26365	-0.105142	-0.257232	-0.0256505	-0.335927	-0.471688	-0.105993	0.196454	0.0410508	-0.266031	0.0248865	0.457064	0.190675	-0.514643	0.686052	-0.0179888	0.38769	-0.556607	-0.0541847	-0.289533	0.629218
3	0.901355	0.162751	0.368427	-0.135291	0.149491	0.321908	0.336911	0.112142	-0.538459	-0.224942	0.819493	-0.229493	-0.0597524	-0.28552	0.586396	-0.0769852	-0.0188053	-0.83323	0.322239	-0.20739	0.259717	0.187265	0.0421234	0.339263	-0.517385	-0.167507	0.207219	1.29162	0.331703	-0.0742102	-0.255151	-0.0358832	-0.0505364	-0.241441	-0.139253	-0.17742	-0.215523	-0.274856	-0.0427112	0.368252	-0.00784981	-0.558559	1.11661	-0.0123846	0.376829	-0.418257	-0.300318	-0.282896	0.91087
4	-1.0741	0.111513	0.385395	-0.131119	0.161177	0.338191	0.364617	0.0284291	-0.492951	-0.163653	0.536131	-0.233869	-0.0163609	-0.292078	0.412933	-0.00726011	-0.173142	0.101998	0.301925	-0.196431	-0.154758	0.130089	0.124463	0.284306	0.264924	-0.233689	0.227158	1.01722	-0.0662167	-0.0682546	-0.219673	-0.028041	-0.44199	-0.563878	-0.122774	-0.117459	-0.178977	-0.0927705	-0.0265518	0.406654	0.0273433	-0.589969	1.27482	-0.00814476	0.371035	-0.461797	0.0206027	-0.226374	1.14619
5	-1.08363	0.0937481	0.296985	-0.118848	0.187295	0.384446	0.333938	-0.0334309	-0.475114	-0.0965541	0.510138	-0.260031	0.00122903	-0.310119	0.252386	0.00474233	-0.265873	-0.38713	0.316281	-0.205481	0.0170912	0.138421	0.0780274	0.266477	-0.741961	-0.214776	0.215539	0.842021	0.912432	-0.0900338	-0.234954	-0.0337768	-0.0891855	-0.252165	-0.122685	0.092252	-0.0222162	-0.218362	-0.0496562	-0.0244926	0.141051	-0.518502	0.762918	-0.00778752	0.379723	-0.485635	-0.214941	-0.327953	1.21526
6	0.773115	0.11248	0.350227	-0.104951	0.174804	0.364856	0.322344	0.0335568	-0.465716	-0.126144	0.639156	-0.223295	-0.0313319	-0.273433	0.357011	-0.0212636	-0.151948	-0.601737	0.325882	-0.215892	0.221016	0.195713	0.0406408	0.25974	-0.51636	-0.179509	0.196269	1.2068	1.13736	-0.0670413	-0.190703	-0.0719297	-0.175243	-0.33858	-0.12533	-0.177942	-0.196582	-0.260823	-0.0363449	0.31148	0.00175653	-0.506927	1.10839	0.0366076	0.357427	-0.499599	-0.198758	-0.285769	1.08334
7	-0.996725	0.107136	0.40718	-0.182435	0.154182	0.167197	0.378027	0.0851327	-0.502278	-0.143317	0.720873	-0.301255	0.0041704	-0.285607	0.447013	0.0314333	-0.201706	-0.639861	0.3124	-0.201883	-0.0130361	0.126701	0.0555998	0.227028	-0.846551	-0.205827	0.209606	0.99206	0.961811	-0.123763	-0.260184	-0.0631889	-0.319902	-0.356652	-0.170286	0.220644	0.0833959	-0.168936	-0.0368192	0.45372	0.21586	-0.464658	0.906902	0.00485642	0.411616	-0.50417	-0.134093	-0.203854	1.15324
8	-1.16867	0.183949	0.320628	-0.109674	0.173523	0.350813	0.350169	0.0900558	-0.537434	-0.269147	0.94308	-0.210294	-0.0318454	-0.256091	0.480828	-0.0703816	-0.0220299	-0.485598	0.341117	-0.190377	0.0564646	0.240528	0.0522192	0.333595	-0.815506	-0.162049	0.190261	0.912064	0.470415	-0.07175	-0.238053	-0.0442669	-0.0339074	-0.326837	-0.18749	-0.168595	-0.187431	-0.279193	-0.0299023	0.305767	-0.0068951	-0.532683	1.64265	-0.0850782	0.374442	-0.276193	-0.425642	-0.201116	1.40019
9	0.875074	0.107446	0.434981	-0.166766	0.164984	0.201923	0.390701	0.0508868	-0.51788	-0.215942	0.578314	-0.280929	0.0139841	-0.287015	0.411106	0.0324341	-0.247976	0.204907	0.301115	-0.196659	-0.117334	0.128682	0.0704078	0.23462	-0.627444	-0.227289	0.225568	1.19001	1.21024	-0.104363	-0.238771	-0.0558094	-0.564354	-0.608736	-0.144332	0.168296	0.0474085	-0.152641	-0.0456865	0.738572	0.186961	-0.562152	1.28739	-0.0514485	0.391785	-0.499943	0.0482616	-0.174848	0.539483
10	0.895685	0.117561	0.252717	-0.132947	0.165765	0.247276	0.364879	0.0465414	-0.500345	-0.158225	0.642773	-0.264799	-0.0155397	-0.298069	0.440695	0.0132225	-0.196978	-0.776284	0.315524	-0.191941	-0.0460989	0.157564	0.242843	0.266431	-0.393382	-0.201118	0.217921	1.01375	0.373127	-0.0999869	-0.246891	-0.0311874	-0.288639	-0.428029	-0.0630544	0.208711	0.0943523	-0.212633	-0.0316032	0.0935985	0.198944	-0.556681	2.3323	-0.045489	0.386296	-0.406242	-0.254264	-0.270822	0.964796
11	0.951575	0.100766	-1.02631	-0.135902	0.151146	0.0686173	0.296318	0.100281	-0.563844	-0.0215637	0.55241	-0.284177	-0.0429154	-0.321381	0.507087	-0.0768732	-0.230505	0.687452	0.301437	-0.256296	-0.00221111	0.0407313	-0.0192747	0.348718	-0.488939	-0.175656	0.223814	0.828791	0.460035	-0.117626	-0.296411	-0.0424499	-0.0413289	-0.197616	-0.149536	0.225038	0.061579	-0.257763	-0.0181617	-0.169427	0.208672	-0.509379	-0.782782	-0.0307303	0.397878	-0.737109	-0.0660903	-0.380667	-0.409097
12	-1.05563	0.102477	0.0159189	-0.135152	0.163506	-0.0240419	0.352007	0.0668701	-0.535491	-0.201796	0.622208	-0.258501	0.0110734	-0.289987	0.423976	-0.0194332	-0.197319	0.844019	0.322799	-0.223406	-0.393184	0.0618953	-0.0584473	0.313167	0.408111	-0.163551	0.226826	0.55976	0.731304	-0.111517	-0.275912	-0.0564592	-0.28251	-0.460297	-0.108373	0.123305	0.0409909	-0.162806	-0.0671535	0.704096	0.182369	-0.471714	-0.213753	-0.185169	0.398482	-0.483204	-0.173255	-0.345664	0.549848
13	-1.03965	0.0983077	-0.686101	-0.129376	0.153701	0.1467	0.304449	-0.00344533	-0.512274	-0.12395	0.66591	-0.284642	-0.0137973	-0.330821	0.397913	-0.015528	-0.206896	0.196929	0.303892	-0.225583	-0.500386	0.021793	0.0633545	0.343441	-0.418894	-0.193973	0.227672	0.240872	0.18206	-0.123723	-0.299793	0.0154603	-0.188017	-0.203127	-0.207518	0.385279	0.152046	-0.223905	0.0895033	-0.760594	0.253705	-0.465031	-0.233554	-0.0551657	0.40101	-0.467308	0.0108276	-0.305566	0.242261
14	1.01617	0.0713715	0.258658	-0.165056	0.146483	0.248029	0.35743	0.0108465	-0.448145	-0.158257	0.639986	-0.291228	0.011945	-0.313283	0.375075	0.0580464	-0.141057	1.40384	0.303286	-0.178457	-0.296952	0.0752155	0.11165	0.232021	0.0886554	-0.236695	0.213056	1.01814	0.948021	-0.113511	-0.25675	-0.0111933	-0.327776	-0.380927	-0.134415	0.205807	0.0582866	-0.0308971	-0.0512558	0.5714	0.206493	-0.454495	1.17858	-0.00787475	0.408283	-0.347281	0.0697378	-0.287387	0.257319
15	0.890278	0.0694035	0.384805	-0.144362	0.14794	0.176316	0.27862	0.0290323	-0.510086	-0.156634	0.687118	-0.290258	-0.0383523	-0.348421	0.474685	-0.0239528	-0.0825788	0.758806	0.30739	-0.188107	-0.297469	0.0437448	-0.0501977	0.319573	0.225788	-0.261335	0.199154	0.445183	0.39331	-0.118504	-0.283823	-0.0195867	0.11684	-0.153647	-0.234269	0.261227	0.0851733	-0.0693682	-0.0010075	0.0163164	0.214621	-0.393144	1.28193	0.0214345	0.402506	-0.545375	0.221331	-0.369614	-0.140265
16	1.01759	0.101364	-1.04134	-0.143813	0.168	0.0968205	0.351929	0.037617	-0.462823	-0.198181	0.550656	-0.27996	0.0234399	-0.302993	0.35525	0.0248441	-0.192515	0.638486	0.312899	-0.266211	-0.581318	0.0814139	0.0228615	0.284925	-0.43684	-0.147628	0.250101	0.159187	0.786575	-0.117068	-0.274068	-0.0245429	-0.513044	-0.452772	-0.161888	0.208073	0.0698925	-0.443708	-0.0446577	-1.10472	0.210967	-0.487207	-0.182581	-0.0739554	0.401047	-0.422944	-0.291817	-0.330008	-0.386804
17	-0.955506	0.029774	0.329538	-0.108523	0.160285	0.269872	0.284143	-0.0558263	-0.358645	0.000908102	0.294245	-0.235442	-0.000504607	-0.347642	0.228494	0.00216341	-0.178635	0.296707	0.29736	-0.25627	0.139811	-0.0305866	0.0491676	0.312179	-0.681513	-0.188719	0.220627	0.205525	0.29325	-0.0810243	-0.256741	-0.00294206	0.0210058	-0.140554	-0.0776716	-0.106157	-0.197359	-0.219906	-0.0105141	-2.29142	0.0322393	-0.494355	-0.0971744	0.108857	0.383308	-0.535918	-0.0439759	-0.54063	0.05588
18	0.905594	0.0930964	0.0346732	-0.19033	0.149353	0.171865	0.3421	0.00459948	-0.521643	-0.141904	0.685741	-0.308768	-0.00744083	-0.320773	0.419815	0.0137659	-0.248185	-0.336516	0.280691	-0.185158	0.0903024	0.0376531	-0.0288433	0.268792	-1.1928	-0.253079	0.20241	0.397142	0.821013	-0.120302	-0.288796	-0.0271174	-0.0986888	-0.138342	-0.139848	0.252126	0.0546154	-0.0337638	-0.0231281	0.0732977	0.207719	-0.525359	1.87414	0.0382533	0.409218	-0.62019	0.0422244	-0.162807	-0.459433
19	-1.01519	0.0948647	-0.222441	-0.130891	0.141445	0.277509	0.312032	-0.0310726	-0.44624	-0.0910218	0.584933	-0.249086	-0.0119423	-0.318686	0.383031	-0.00307312	-0.187195	-0.608613	0.304722	-0.244873	-0.557761	0.000424592	0.0379952	0.354654	-0.671332	-0.158819	0.217502	0.227005	0.172009	-0.102652	-0.280656	-0.0008582	-0.12689	-0.133701	-0.0812158	0.0932377	0.021504	-0.12198	-0.062684	-0.539601	0.154274	-0.528136	0.0149179	0.0103997	0.389404	-0.440546	0.0798501	-0.288604	0.807663
20	0.833411	0.14105	-2.0422	-0.131968	0.170921	0.0969328	0.325371	-0.000483774	-0.519517	-0.262298	0.828082	-0.280346	-0.0243918	-0.316279	0.46341	0.00590354	-0.124724	0.319556	0.306439	-0.226771	-0.620113	0.0726783	0.0602509	0.321618	0.115299	-0.189213	0.23721	0.337321	0.489918	-0.113584	-0.306451	0.0169048	-0.20388	-0.177521	-0.1953	0.262286	0.0692219	-0.296578	-0.00415036	-1.48224	0.212284	-0.513503	0.846708	-0.087828	0.404394	-0.285229	-0.184956	-0.189496	-0.439674
21	0.986002	0.0936283	-0.105523	-0.157733	0.138155	0.00208831	0.299583	0.0828081	-0.55656	-0.101821	0.749622	-0.290444	-0.0387835	-0.322637	0.517901	-0.0690549	-0.113959	0.407487	0.29929	-0.21324	-0.313871	0.0471066	-0.118491	0.335506	-0.646254	-0.221828	0.203353	0.908144	0.245986	-0.118508	-0.300439	-0.0243905	0.0294603	-0.121639	-0.198468	0.174461	0.00252379	-0.0899095	-0.0341443	-0.0815294	0.173704	-0.422788	1.59258	-0.0288351	0.40856	-0.631564	0.13696	-0.337902	-0.6057
22	-0.969568	0.101698	-0.484565	-0.119731	0.156437	0.364282	0.310834	0.00797674	-0.434528	-0.17275	0.614751	-0.22522	-0.0119613	-0.314389	0.32528	-0.0446865	-0.031027	0.88627	0.313536	-0.227287	0.0918272	0.108775	-0.0189026	0.349702	-0.792686	-0.177679	0.20641	0.816962	0.840059	-0.0783366	-0.252656	-0.00130538	-0.00961435	-0.222692	-0.180716	-0.156598	-0.187882	-0.264173	-0.0309813	0.404877	0.0108466	-0.486951	0.00764723	0.0293505	0.378803	-0.367967	-0.144349	-0.40554	0.0466639
23	-0.776857	0.0403175	-1.49887	-0.140575	0.143387	0.0992557	0.290151	0.0300294	-0.523624	0.100997	0.469463	-0.291398	0.000300269	-0.33217	0.277237	-0.0635662	-0.268757	-0.0150484	0.296773	-0.26447	-0.315435	-0.00985381	-0.0881976	0.367453	0.0374635	-0.151292	0.220859	0.859759	0.430869	-0.135069	-0.293754	-0.0318668	-0.0981592	-0.270989	-0.154971	0.326256	0.15845	-0.253864	0.0176601	-1.4205	0.26246	-0.371294	-0.645734	-0.0197748	0.398959	-0.803146	-0.0818539	-0.516568	-1.14889
24	1.00927	0.0629027	-0.307253	-0.138333	0.155697	0.0419926	0.323825	-0.0383925	-0.454257	-0.102904	0.405484	-0.285521	0.0341063	-0.31123	0.279483	0.0528773	-0.421852	0.540492	0.297058	-0.248655	-0.7498	-0.0428288	-0.0765013	0.279603	1.34474	-0.180256	0.224874	0.0126335	-0.0352968	-0.127094	-0.272114	-0.045525	-0.400595	-0.245206	-0.158908	0.377664	0.173714	-0.147926	0.0688952	-0.983901	0.278599	-0.509933	0.0483859	-0.0641409	0.392834	-0.636397	0.240444	-0.247539	0.550459
25	1.02364	0.0462934	-0.404499	-0.150614	0.147378	0.15099	0.317651	0.0128327	-0.493168	-0.00938294	0.540599	-0.295796	0.000225949	-0.320406	0.351278	0.00614848	-0.222673	-0.20351	0.298484	-0.202012	-0.552987	0.0103559	-0.0274393	0.265282	-0.245545	-0.224714	0.203502	0.856461	0.0739301	-0.121232	-0.264435	-0.0270764	-0.126164	-0.288554	-0.135188	0.253873	0.0797818	0.0653102	-0.0121536	-0.584448	0.229185	-0.430493	-0.15587	-0.0170776	0.407876	-0.547664	0.265658	-0.361168	0.136269
26	-0.987072	0.0658053	-1.35903	-0.159102	0.144645	0.0442588	0.297957	-0.000349367	-0.498164	-0.064049	0.582831	-0.309128	-0.0173964	-0.341064	0.378011	-0.00926755	-0.238784	0.634598	0.288885	-0.230859	-0.435705	0.00411508	-0.0989428	0.296494	-0.562833	-0.21118	0.218065	0.560181	0.393369	-0.126395	-0.298021	-0.0156553	-0.0338021	-0.0473526	-0.1282	0.299738	0.0730475	-0.153463	0.0316666	-0.190819	0.231333	-0.447877	0.504669	0.021863	0.407581	-0.656428	0.0632829	-0.351543	-0.578215
27	0.909834	0.128833	0.175907	-0.109804	0.156708	0.120345	0.323374	0.0280165	-0.492677	-0.209291	0.603996	-0.24888	-0.0221114	-0.303568	0.491564	-0.00991781	-0.243767	-0.161417	0.310638	-0.244153	-0.513447	0.0590737	0.0687214	0.328711	-0.0835562	-0.166357	0.23487	-0.297804	0.731762	-0.101654	-0.272108	-0.0271798	-0.319122	-0.227137	-0.127361	0.210902	0.0826686	-0.27091	-0.024073	-0.182236	0.194808	-0.596914	-0.00744908	-0.0966636	0.380528	-0.481638	-0.129741	-0.228082	0.708182
28	-1.05793	0.065588	-0.305999	-0.138487	0.155041	0.0100642	0.309163	-0.0581419	-0.490691	-0.167293	0.556716	-0.289678	0.00576097	-0.329052	0.351068	0.0316684	-0.32445	-0.162766	0.291834	-0.225306	-0.670492	-0.0456086	-0.128128	0.301515	0.492426	-0.215441	0.219697	-0.0459099	0.159513	-0.124201	-0.287551	-0.0287067	-0.232519	-0.15127	-0.141951	0.341726	0.142521	-0.0477881	0.028805	-0.917338	0.260741	-0.493247	-0.378099	-0.072896	0.39927	-0.607269	0.30059	-0.231168	0.229178
29	0.950721	0.0451986	-1.18655	-0.131465	0.163446	0.0439843	0.288984	-0.0221276	-0.484657	0.0263097	0.474475	-0.296183	-0.000498599	-0.33419	0.251885	-0.0143367	-0.262158	0.632224	0.296187	-0.263029	-0.910013	-0.00605791	-0.0846638	0.301714	-0.751824	-0.194464	0.224159	0.0258311	0.350861	-0.124708	-0.273316	-0.0239553	-0.154681	-0.238499	-0.164083	0.305995	0.105513	-0.257437	0.0272623	-1.4908	0.240992	-0.41575	-0.496644	0.0040045	0.399589	-0.685393	0.0134869	-0.405535	0.0434234
30	-0.873801	0.0236478	0.232929	-0.181168	0.143499	0.0584516	0.301327	0.0062424	-0.546389	-0.0113543	0.56294	-0.330153	0.00707881	-0.369249	0.323306	-0.0214179	-0.111815	0.0244737	0.279349	-0.185257	-0.748442	-0.04397	-0.0503734	0.3356	0.493171	-0.254673	0.226037	0.169977	-0.410532	-0.142772	-0.330314	0.0449539	-0.0300036	-0.386016	-0.195568	0.443099	0.123383	-0.0183455	0.100834	0.0235412	0.276671	-0.296607	1.31994	-0.0278696	0.430214	-0.523841	0.108756	-0.519717	-0.55871
31	0.889682	0.0527913	-1.1993	-0.146989	0.134581	0.164544	0.293168	-0.0162482	-0.463962	-0.113396	0.752237	-0.26328	-0.0127955	-0.336225	0.311347	-0.0460925	0.00687035	0.757797	0.288724	-0.214865	-0.41971	-0.0170881	-0.0823593	0.352215	-0.165061	-0.215748	0.196434	0.372715	0.292612	-0.112596	-0.285137	0.0013964	0.113665	-0.144469	-0.206886	0.0835071	-0.00977452	-0.0398508	-0.0642676	0.0241262	0.140699	-0.399083	0.0847293	0.00548428	0.405171	-0.470181	0.0667224	-0.396798	-0.0816299
32	-0.993362	0.0519189	0.381005	-0.189555	0.132991	-0.110243	0.335495	0.0715133	-0.587279	-0.0977056	0.780806	-0.318614	0.00314172	-0.326471	0.410361	-0.0442403	-0.125821	0.700541	0.297144	-0.167239	-0.598057	0.00404431	-0.164682	0.301249	-0.251448	-0.221242	0.19799	0.530553	-0.0759843	-0.145571	-0.325569	-0.0327629	0.13832	-0.247841	-0.112952	0.326863	0.0993793	0.0805349	0.0485404	0.708384	0.255542	-0.331663	0.61917	-0.148786	0.4362	-0.572562	-0.098996	-0.466735	-0.663533
33	-0.949051	0.0607757	-1.65904	-0.147954	0.151241	0.0184677	0.289687	0.0476596	-0.502909	0.0409809	0.452125	-0.295127	-0.00829369	-0.338089	0.378039	-0.0365286	-0.21567	0.673169	0.301138	-0.264067	-0.259609	-0.0161022	-0.010922	0.34481	-0.107057	-0.180628	0.239998	0.396191	0.347272	-0.123886	-0.300212	-0.00776429	-0.16177	-0.325899	-0.18383	0.227096	0.0467645	-0.247779	-0.0269404	-0.182412	0.213546	-0.401261	-0.59688	0.0342229	0.409699	-0.650132	-0.055622	-0.440733	-0.477297
34	1.01076	0.103871	-0.221424	-0.152198	0.142035	0.155488	0.307946	0.00588195	-0.505079	-0.218924	0.598933	-0.269796	-0.0483265	-0.36088	0.54163	-0.0144276	-0.108559	0.490095	0.288679	-0.23209	-0.805532	-0.0363263	0.0714711	0.377356	0.789288	-0.214383	0.236424	-0.348279	0.143873	-0.10315	-0.330892	0.00884836	0.00541861	-0.116549	-0.117005	0.0964033	-0.050098	-0.191722	-0.0535093	-1.56801	0.137113	-0.560951	-0.0449435	0.0143187	0.403176	-0.510724	0.0549375	-0.326569	-0.544398
35	0.978614	0.0954039	-0.690419	-0.134831	0.150134	0.278401	0.298358	-0.0518845	-0.420862	-0.251923	0.681206	-0.244599	-0.0337312	-0.347162	0.428027	0.0184028	-0.0321194	0.85244	0.300367	-0.230556	-0.455792	-0.013136	0.0198158	0.345437	0.523814	-0.200265	0.220126	0.0080057	0.366045	-0.0850004	-0.294311	0.0124455	0.043545	-0.0343798	-0.147948	-0.0977193	-0.20165	-0.203462	-0.0214386	-1.66108	0.0262909	-0.513278	-0.0454639	0.0680638	0.393419	-0.333046	0.0654499	-0.320836	-0.359101
36	-0.959986	-0.0144119	-0.709312	-0.176828	0.137313	0.0397329	0.314575	-0.0645869	-0.400721	-0.108456	0.335511	-0.293946	0.0457824	-0.352815	0.216243	0.0636977	-0.219846	-0.540222	0.280878	-0.203203	-0.475998	-0.100773	-0.261719	0.258119	0.659553	-0.245019	0.199702	0.182472	-0.411432	-0.116434	-0.283639	-0.0360623	-0.0533333	-0.204739	-0.125202	0.03961	-0.105974	0.13214	-0.0535771	-0.17954	0.135932	-0.372585	-0.0605388	0.0265058	0.416071	-0.598904	0.216503	-0.474539	-0.361354
37	1.0777	0.0857311	-0.18184	-0.151174	0.119686	0.0406474	0.311311	0.0520443	-0.513941	-0.0683424	0.678445	-0.289058	-0.026228	-0.32751	0.560279	0.000369274	-0.201202	0.241769	0.304078	-0.215231	-0.209528	-0.0486475	0.0770051	0.349779	0.211514	-0.181549	0.220176	-0.121749	0.0221724	-0.132405	-0.328998	0.00176529	-0.138566	-0.151151	-0.133747	0.342417	0.138924	0.0174151	0.0364233	0.615033	0.259357	-0.425003	0.337783	-0.0624724	0.416473	-0.487603	0.126706	-0.32175	0.47771
38	0.926998	0.0877341	-0.265059	-0.121929	0.138809	0.220539	0.304784	-0.0273441	-0.413091	-0.223556	0.584451	-0.230644	-0.0216509	-0.331772	0.433663	0.0101373	-0.110481	0.108241	0.306838	-0.233598	-0.356969	-0.0146234	-0.0319084	0.337872	0.212385	-0.187703	0.212241	0.102653	0.500482	-0.082615	-0.280554	-0.0144147	-0.0199504	-0.0351483	-0.137112	-0.128744	-0.204594	-0.119056	-0.0342387	0.379925	0.0236045	-0.537171	0.175486	0.0233522	0.388636	-0.4027	-0.0646	-0.341668	0.418885
39	-0.924336	0.0117314	-0.436005	-0.202439	0.134323	0.135812	0.336969	-0.0327531	-0.497362	-0.0333094	0.469528	-0.342957	0.0385283	-0.349434	0.318783	0.0703634	-0.369138	1.42372	0.27721	-0.176262	-0.241427	-0.099722	-0.038689	0.249988	-1.2833	-0.255715	0.204345	-0.334149	-0.180476	-0.147813	-0.307901	-0.0201054	-0.216039	-0.289119	-0.177006	0.497056	0.160935	0.117089	0.183401	-0.231362	0.310644	-0.405285	-0.929283	0.0175582	0.432202	-0.665728	0.346791	-0.343949	-0.166836
40	-0.907542	0.123614	-0.47486	-0.142753	0.14897	0.128377	0.291757	0.0309735	-0.578758	-0.208154	0.754333	-0.27619	-0.0208802	-0.345557	0.517781	-0.0644019	-0.0613684	0.28308	0.310647	-0.234041	-0.945076	-0.00603308	-0.0131357	0.453274	1.31209	-0.150166	0.237068	-0.562627	-0.0595644	-0.12992	-0.359724	0.0420866	0.00714491	-0.264107	-0.20939	0.316254	0.135346	-0.258728	0.0426626	-0.816213	0.245896	-0.426774	-0.240694	-0.12605	0.416864	-0.347414	-0.0724939	-0.392065	-0.231722
41	1.04166	0.00682104	-0.665928	-0.205041	0.135186	-0.150787	0.342964	0.0450553	-0.523439	0.0488876	0.483461	-0.351415	0.0194518	-0.335268	0.384589	0.0604764	-0.278458	-0.026607	0.282778	-0.199044	-0.985604	-0.083297	-0.035774	0.215496	2.49406	-0.244925	0.229671	-0.414742	0.0732564	-0.147488	-0.305584	-0.0205956	-0.344689	-0.482213	-0.131687	0.408986	0.0849025	0.109628	0.115583	-1.4537	0.287691	-0.323645	-0.145568	-0.00221704	0.441246	-0.611018	0.344588	-0.411426	-0.525219
42	0.941252	0.0513325	-0.368603	-0.174618	0.126818	0.102641	0.296072	-0.00856082	-0.477551	-0.120182	0.745131	-0.318725	-0.0309664	-0.350617	0.508429	0.0511785	-0.201946	1.69072	0.287233	-0.182501	-0.450331	-0.0776405	0.0182707	0.27541	1.18535	-0.25622	0.197171	-0.304635	-0.135893	-0.135104	-0.314721	-0.0166208	0.0687942	0.0585667	-0.159627	0.365563	0.111459	0.104462	0.0393771	-0.776783	0.25963	-0.417825	-0.132305	0.0472923	0.423693	-0.563651	0.470846	-0.263287	-0.346048
43	-0.982797	0.0646364	0.100232	-0.185737	0.13019	0.0349562	0.29483	-0.0271772	-0.464333	-0.240353	0.922663	-0.332244	-0.0277989	-0.367481	0.5387	0.0707485	-0.03403	0.787009	0.290275	-0.17037	-0.796992	-0.0741008	0.0481789	0.285309	0.74616	-0.244171	0.207295	-0.277042	-0.323245	-0.149282	-0.353155	0.0443905	0.135546	0.0946216	-0.162386	0.488162	0.139241	0.0329043	0.189457	-0.729213	0.282383	-0.344242	0.189328	0.0148257	0.444503	-0.245397	0.290868	-0.304126	-0.70216
44	1.02799	0.0618229	-0.338496	-0.153695	0.167267	0.0997999	0.342487	0.0213824	-0.466249	0.07612	0.405802	-0.301125	0.0444874	-0.296081	0.240516	0.0212657	-0.3906	-0.05798	0.300205	-0.261502	-0.611761	0.0102602	0.0129497	0.252633	0.0607883	-0.192908	0.228577	0.23772	0.454577	-0.13045	-0.261735	-0.0357313	-0.466311	-0.409859	-0.206514	0.319974	0.126307	-0.19388	0.0111045	-1.28903	0.255209	-0.459524	1.07276	0.0243357	0.410552	-0.660352	0.045715	-0.255354	0.679182
45	-0.945364	0.000360333	0.48747	-0.217316	0.128655	-0.0629196	0.33367	0.0637728	-0.559614	0.0192215	0.53275	-0.35623	0.023785	-0.355926	0.357165	0.000697861	-0.207947	1.38209	0.28353	-0.165875	-0.582137	-0.0501452	-0.145441	0.265913	0.326578	-0.263997	0.200456	0.949136	-0.251866	-0.156733	-0.325874	-0.0254162	0.01755	-0.364594	-0.164329	0.446046	0.120674	0.117445	0.108855	-0.0641537	0.296178	-0.292278	0.646542	-0.0165048	0.448252	-0.704009	0.188541	-0.532034	-0.42089
46	0.94591	0.0751187	-0.225044	-0.131142	0.166304	0.127719	0.335556	-0.0172875	-0.450504	-0.195006	0.517586	-0.264209	0.0302685	-0.308207	0.297988	0.0384251	-0.234952	0.668526	0.31441	-0.228341	-0.844032	0.0295594	-0.0262584	0.274504	1.06805	-0.183779	0.228064	0.194563	0.106906	-0.106189	-0.261212	-0.0329588	-0.314682	-0.382943	-0.153328	0.106488	-0.0062666	-0.17535	-0.0513407	-1.40939	0.165988	-0.482046	0.309478	-0.0913082	0.398167	-0.397381	-0.0175863	-0.334706	-0.362852
47	0.965164	0.0841545	-0.907411	-0.142483	0.131815	-0.129429	0.376843	-0.00918863	-0.386199	-0.378279	0.655119	-0.249911	0.0452466	-0.306432	0.373764	0.0658181	-0.151269	0.789924	0.29794	-0.223336	0.169592	-0.0253855	0.0370821	0.282803	0.00902745	-0.173253	0.214706	0.418071	0.182323	-0.124903	-0.300446	-0.0182175	-0.360644	-0.269744	-0.116482	0.271098	0.177104	-0.0948605	-0.00328643	0.160909	0.249664	-0.544902	0.991699	-0.199331	0.410149	-0.225735	-0.127671	-0.271817	0.42817
48	0.899867	-0.0272519	-0.341644	-0.187748	0.130317	-0.105338	0.330499	-0.0365923	-0.456295	0.0208666	0.438396	-0.33405	0.0248274	-0.343958	0.2778	0.0938739	-0.339371	1.07611	0.273276	-0.171638	-0.24947	-0.112911	-0.0777505	0.185023	1.13712	-0.274727	0.196979	0.142856	-0.451844	-0.140524	-0.278217	-0.0374411	-0.178648	-0.28022	-0.0541489	0.41189	0.128348	0.285028	0.0973616	-1.36604	0.292352	-0.359708	0.0397872	-0.000913126	0.424076	-0.650497	0.522599	-0.397129	-0.419651
49	-1.02838	0.0780334	-1.25942	-0.142832	0.157967	0.14491	0.319588	0.0714184	-0.481434	0.0246995	0.523969	-0.29609	0.000199819	-0.312338	0.36542	-0.0178615	-0.225494	0.423727	0.308203	-0.248676	-0.625026	0.0660633	0.0688987	0.283739	-0.282344	-0.171868	0.236683	0.745722	0.50018	-0.121331	-0.273481	-0.0139916	-0.257642	-0.306891	-0.182696	0.259853	0.0728585	-0.300343	-0.02004	0.0156742	0.225932	-0.43372	-0.438966	0.000227371	0.407295	-0.550339	-0.141159	-0.413128	-1.17158
50	0.918648	0.0810009	-0.0244458	-0.147257	0.139155	0.253727	0.290646	-0.0630004	-0.533238	-0.147914	0.692307	-0.278266	-0.0299104	-0.353613	0.459145	-0.0105462	-0.210557	0.0517413	0.286275	-0.18609	-0.518352	-0.0814221	-0.0485638	0.382694	-0.355246	-0.214389	0.212403	-0.427912	-0.136028	-0.114903	-0.330671	0.0175866	0.126221	0.0383775	-0.115384	0.219584	0.0326941	0.0706283	-0.0349619	-1.34534	0.194964	-0.491052	-0.711201	-0.0500242	0.404005	-0.512315	0.25953	-0.305268	-1.06594
51	0.937653	0.046427	-0.596522	-0.162152	0.15036	0.0364651	0.295031	-0.0123457	-0.55498	-0.0497562	0.495718	-0.310139	-0.00197752	-0.353707	0.413653	0.00104873	-0.265355	0.184204	0.293188	-0.214101	-0.0602102	-0.0981064	-0.101311	0.346316	0.189606	-0.215173	0.228168	-0.971302	-0.369227	-0.131118	-0.335667	-0.00543766	-0.044755	-0.254633	-0.148515	0.285184	0.0462941	0.0328143	-0.0095278	0.494733	0.240076	-0.385372	-0.0976605	-0.0603839	0.42103	-0.614185	0.1691	-0.412994	0.169476
52	1.08621	0.0258323	-2.00947	-0.141386	0.155642	0.0988915	0.33461	-0.0691093	-0.347187	-0.028859	0.211906	-0.28251	0.0603934	-0.345834	0.115386	0.0589013	-0.322084	-0.0780702	0.279462	-0.296859	-0.36005	-0.0627109	0.0526632	0.277527	0.382557	-0.20363	0.234336	-0.274094	-0.153089	-0.121751	-0.280351	-0.012877	-0.362376	-0.266664	-0.221032	0.235625	0.0866561	-0.303464	-0.0340653	-0.3106	0.229838	-0.539151	-0.408516	0.0630106	0.41018	-0.613132	-0.126332	-0.377372	-0.119005
53	-0.914588	0.0419804	-2.13247	-0.151673	0.150972	0.0241536	0.304534	0.0340068	-0.493485	0.025678	0.414625	-0.293787	-0.00594916	-0.339484	0.335052	-0.0216175	-0.191642	0.452127	0.294751	-0.253371	-0.631872	0.0115462	-0.014132	0.306563	0.535864	-0.19691	0.229371	0.871191	0.755601	-0.117375	-0.284354	-0.0210406	-0.170958	-0.410876	-0.118149	0.161015	0.00633057	-0.210434	-0.0469068	-0.233132	0.188345	-0.415347	-0.264382	0.0356297	0.405577	-0.648114	-0.103577	-0.486079	-1.3819
54	-0.983604	0.0425834	0.00972693	-0.179224	0.127441	0.0526895	0.322927	0.0229697	-0.505369	-0.10019	0.681428	-0.307846	-0.00514612	-0.34503	0.406041	-0.0037073	-0.0869483	1.40169	0.28793	-0.1751	-0.470031	-0.00673462	-0.0428277	0.296548	0.45042	-0.256034	0.19857	0.979946	-0.126576	-0.130794	-0.301764	0.000972001	-0.0183144	-0.262618	-0.151802	0.288888	0.0884973	0.0792639	-0.00199256	-0.103026	0.233668	-0.382047	0.284346	-0.0160851	0.423555	-0.499827	0.204961	-0.400379	-0.906389
55	-1.04757	0.0365294	0.293577	-0.154138	0.129229	0.181783	0.298553	-0.0536168	-0.457457	-0.178026	0.569237	-0.253603	-0.0275795	-0.352941	0.43069	0.0164482	-0.116831	0.605992	0.279355	-0.173297	-0.23622	-0.0875062	-0.104989	0.316585	0.242535	-0.259104	0.184716	-0.409074	-0.322545	-0.087846	-0.282811	-0.0227036	0.168554	-0.0779181	-0.0657884	-0.111709	-0.209934	0.229145	-0.0444498	-0.180872	0.0364302	-0.50165	-0.115855	0.0408551	0.395971	-0.538559	0.368691	-0.360799	0.0139314
56	-0.925378	-0.0100158	-0.345113	-0.1856	0.140002	0.0081902	0.299549	-0.00646437	-0.468956	-0.0106912	0.434411	-0.337657	0.0166409	-0.380961	0.324051	0.0340147	-0.177075	0.739538	0.279764	-0.20405	-0.24893	-0.105964	-0.00665991	0.275848	-0.434663	-0.258596	0.220646	-0.583361	-0.192841	-0.145577	-0.324725	0.0130862	0.00317738	-0.280697	-0.161188	0.42994	0.109362	0.0102935	0.121966	-0.648283	0.28491	-0.325053	0.538412	0.0304788	0.439624	-0.560089	0.196294	-0.559492	-0.583208
57	0.897067	0.0299244	0.0857558	-0.161542	0.123925	0.0732271	0.290945	-0.00823441	-0.454415	-0.156722	0.639486	-0.298267	-0.0166192	-0.363002	0.447877	0.0241929	-0.0976717	0.213626	0.279667	-0.191155	-0.0569714	-0.0711042	-0.033893	0.299614	0.589753	-0.246561	0.193197	0.658403	-0.0663402	-0.130191	-0.305647	0.00409798	0.0571455	-0.0754046	-0.144832	0.328873	0.116682	0.0766416	0.0318763	-0.128902	0.243385	-0.43221	-0.235613	0.0175145	0.418169	-0.47383	0.478625	-0.404793	0.309516
58	0.898781	0.0730576	0.11256	-0.170857	0.134365	0.0974787	0.319105	-0.0101126	-0.512975	-0.189761	0.673872	-0.279947	-0.0169389	-0.32794	0.468717	0.0201963	-0.129645	0.0948446	0.297982	-0.197994	-0.0567233	-0.0275569	-0.148689	0.321246	0.102599	-0.188792	0.209801	0.0967388	0.346977	-0.113213	-0.302296	-0.0298882	-0.0310073	-0.209239	-0.0536814	0.0644058	-0.0494046	0.0357278	-0.0715009	0.280684	0.144829	-0.437975	-0.425404	-0.0180909	0.406925	-0.47174	0.213299	-0.320496	0.597889
59	-1.10757	0.0573136	0.442506	-0.139884	0.16218	0.106827	0.32734	0.0407863	-0.498129	-0.0894742	0.419538	-0.282248	0.00478328	-0.313583	0.345481	-0.00298582	-0.291009	1.24811	0.302713	-0.212723	-0.230208	0.0692134	-0.0740081	0.252115	0.0487219	-0.235479	0.20739	0.89006	1.02835	-0.108534	-0.236829	-0.0698848	-0.21662	-0.394123	-0.151854	0.194224	0.0604991	-0.100594	-0.0450929	0.752944	0.204675	-0.500682	0.500232	-0.0336923	0.389148	-0.677991	0.0739625	-0.361477	0.13951
60	-0.980312	0.0170026	-0.46451	-0.178703	0.111062	-0.00883904	0.280891	0.0181754	-0.508926	-0.0811741	0.7236	-0.320435	-0.0243514	-0.366423	0.514289	0.0104012	-0.134542	-0.31959	0.285237	-0.166607	-0.490223	-0.133516	-0.0677171	0.315829	-0.429924	-0.240098	0.188793	-0.212928	-0.731628	-0.145747	-0.341554	0.00211314	0.255168	0.0193432	-0.110158	0.410096	0.119718	0.227845	0.0670084	-1.40986	0.270244	-0.335138	-0.3496	-0.0222812	0.435024	-0.545724	0.402134	-0.466777	-0.687372
61	-1.00343	0.0982494	-0.695562	-0.1756	0.144285	-0.0171355	0.300031	0.0230956	-0.533954	-0.183735	0.85079	-0.326358	-0.0290053	-0.335843	0.552459	0.0279538	-0.141957	0.445692	0.315729	-0.214465	-0.76157	0.00332715	-0.0755637	0.305033	0.158617	-0.179227	0.23371	-0.877574	0.0708435	-0.138634	-0.342402	0.000341346	-0.0591863	-0.0294488	-0.151218	0.322211	0.041001	-0.204579	0.0178451	-0.593099	0.23415	-0.331613	0.140177	-0.028635	0.42907	-0.434798	-0.0521978	-0.322026	-0.544334
62	-0.975902	0.0648424	0.185767	-0.184527	0.116254	-0.101097	0.338399	0.0301531	-0.466537	-0.184271	0.759734	-0.304611	0.0051852	-0.328432	0.499367	0.0449484	-0.0862506	0.539121	0.286057	-0.198844	-0.280212	-0.0690358	0.00896594	0.298586	1.02436	-0.184371	0.218704	0.302674	-0.166344	-0.143238	-0.328581	0.019956	-0.249548	-0.23488	-0.0935278	0.366327	0.150888	0.0325001	0.069575	-0.467963	0.272789	-0.412034	-0.434381	-0.0566567	0.431825	-0.315873	0.191156	-0.315905	0.00118648
63	0.824903	0.0635403	0.239764	-0.159551	0.135301	0.0469153	0.296387	0.0301963	-0.498436	-0.102519	0.630749	-0.303697	-0.0354662	-0.347276	0.500755	-0.0030399	-0.171832	0.0420648	0.287044	-0.193882	-0.282234	-0.00747246	-0.00681877	0.29593	1.2306	-0.240973	0.205314	0.520049	0.665527	-0.122375	-0.303992	-0.00640243	0.0364875	-0.0572521	-0.114447	0.284384	0.0666063	-0.00171559	-0.012873	-1.16569	0.223697	-0.453394	0.226669	0.019733	0.411515	-0.580737	0.0609861	-0.35233	-0.798261
64	-0.990916	-0.00560448	-0.6734	-0.169611	0.14425	0.0674766	0.351045	-0.0111088	-0.408281	0.0866821	0.325011	-0.324877	0.0585088	-0.321581	0.152322	0.0735954	-0.347945	0.873418	0.290426	-0.221661	-0.511803	-0.00525438	0.00496006	0.184908	0.210907	-0.215127	0.219362	1.04688	0.534991	-0.13788	-0.248304	-0.0276755	-0.471707	-0.437342	-0.120148	0.40124	0.157816	-0.067292	0.055556	-0.171912	0.296906	-0.384475	-0.043571	0.0138361	0.418141	-0.596872	0.00415622	-0.453215	0.0530474
65	0.924114	0.0691749	-0.776711	-0.157874	0.149161	0.146828	0.308956	-0.0179279	-0.446611	-0.264162	0.635284	-0.293075	0.0109888	-0.335762	0.369594	0.0256103	-0.162783	-2.19564	0.300466	-0.217835	-0.0939877	0.00604477	-0.208501	0.280093	-0.109597	-0.207834	0.201707	0.328712	0.461358	-0.120668	-0.293095	-0.0289406	-0.0112083	0.0117993	-0.219429	0.177108	0.0111654	-0.143728	-0.0550011	-0.468748	0.184943	-0.459504	0.423129	-0.0295521	0.411795	-0.478427	0.0646981	-0.342801	-0.461866
66	-1.0892	0.0242903	-0.67379	-0.182587	0.141318	0.0976413	0.307836	0.0227858	-0.456576	-0.070008	0.571345	-0.310873	-0.0115761	-0.351186	0.444155	0.029723	-0.14547	1.00606	0.287837	-0.186254	-0.744804	-0.0519871	-0.0417549	0.247589	0.577473	-0.284204	0.197121	0.302639	0.135911	-0.12094	-0.28921	-0.0275035	0.0832189	-0.115039	-0.156909	0.133854	-0.0376022	0.159126	-0.0789971	-0.331453	0.175091	-0.414407	-0.440848	0.0808167	0.427363	-0.579513	0.231549	-0.381258	-0.213824
67	1.02504	0.0608287	-1.3066	-0.192447	0.148575	-0.0296386	0.315085	0.0925046	-0.531406	0.0561829	0.66004	-0.336943	-0.0110193	-0.327	0.456345	-0.0100828	-0.166759	0.287741	0.304108	-0.234289	-0.365957	0.00564415	-0.026016	0.274206	-0.00515077	-0.194971	0.217785	1.02356	0.419202	-0.146718	-0.319658	-0.0187359	-0.0117156	-0.229494	-0.134635	0.314886	0.0685486	-0.0964702	0.00968458	0.118956	0.250106	-0.322355	0.27127	0.0444945	0.440573	-0.577609	-0.0345149	-0.421347	-0.013705
68	0.98606	0.0868715	-0.743779	-0.158921	0.143651	0.082792	0.333649	0.0129002	-0.476604	-0.177946	0.686901	-0.291953	-0.00385035	-0.328026	0.404579	0.0157438	-0.124999	0.81809	0.301831	-0.232187	-0.600697	0.0291691	0.025239	0.30048	0.13176	-0.190897	0.230269	0.59031	0.600938	-0.126412	-0.295249	-0.00868505	-0.227072	-0.243639	-0.155429	0.292814	0.119234	-0.239948	-0.00235526	-0.127241	0.238288	-0.461751	0.910313	-0.0304449	0.410913	-0.437187	-0.106434	-0.320385	-0.110453
69	-1.08916	0.126611	-0.189236	-0.141244	0.143457	0.137637	0.318005	0.0433871	-0.517711	-0.169462	0.677057	-0.269319	-0.0345259	-0.317604	0.571448	-0.00836431	-0.158731	-0.234567	0.312982	-0.247261	-0.161364	0.0142243	0.0456007	0.355023	-0.972657	-0.151251	0.235631	0.000120622	0.516934	-0.110766	-0.307349	-0.00737777	-0.230908	-0.232193	-0.11482	0.155359	0.0324631	-0.213455	-0.0532422	-0.81712	0.181091	-0.524683	-0.547248	-0.0330301	0.400966	-0.421733	0.0455459	-0.264233	0.718604
70	-1.04404	0.0683484	-0.508588	-0.180562	0.139487	-0.0948574	0.326389	0.0359054	-0.497785	-0.152689	0.690865	-0.320827	-0.00725498	-0.329838	0.468265	0.0433948	-0.162389	0.483826	0.298779	-0.220571	-0.338312	-0.021577	-0.0651479	0.256953	1.61743	-0.205498	0.226968	0.867307	0.0836673	-0.136027	-0.306051	-0.0140385	-0.224761	-0.238309	-0.149954	0.319703	0.068939	-0.0909024	0.0314806	-1.69204	0.244146	-0.406341	-0.224034	-0.0264633	0.427148	-0.433351	0.19012	-0.317913	-0.382467
71	1.00734	-0.00666288	-0.912321	-0.168892	0.13301	-0.0944049	0.305183	0.0102644	-0.48998	0.029187	0.439662	-0.313714	0.0206427	-0.349116	0.267494	0.00560317	-0.232193	-0.0989307	0.280242	-0.211385	0.309697	-0.0934136	-0.109244	0.277849	0.135666	-0.238381	0.200876	-0.0792979	0.223599	-0.142082	-0.292912	-0.0284945	-0.0486417	-0.342202	-0.157746	0.424932	0.151968	0.0562953	0.162628	-0.423328	0.281922	-0.354263	0.367758	-0.0140852	0.420999	-0.679908	0.261582	-0.502284	0.446455
72	-1.02311	0.0546379	-0.576663	-0.214393	0.160948	0.0638812	0.358163	-0.0338687	-0.543939	-0.00103238	0.704024	-0.351416	0.0410857	-0.316703	0.256916	0.0472854	-0.455533	1.08425	0.263364	-0.191723	2.65028	-0.0863099	-0.0384201	0.223783	0.610565	-0.263517	0.206003	-0.959192	0.157338	-0.150807	-0.314491	-0.0240706	-0.193205	-0.154096	-0.174278	0.530066	0.139094	-0.0655346	0.179911	-1.12621	0.292834	-0.456964	0.654831	0.00172701	0.436835	-0.770436	-0.0327982	-0.100934	-0.398252
73	-0.885169	-0.110334	-0.362438	-0.248572	0.00826376	-0.590239	0.329459	0.00713678	-0.375266	0.0128581	0.254406	-0.295892	0.0293933	-0.353601	0.144811	-0.0035721	-0.29006	-0.397099	0.248861	-0.1758	0.0498366	-0.14535	-0.000746572	0.177145	-0.473334	-0.307273	0.0877891	0.313281	-0.131494	0.0110554	-0.226426	0.00525349	0.0726346	-0.149304	-0.0390226	0.251634	0.00826878	0.16666	-0.0102945	-0.239834	-0.0178968	-0.316753	0.595334	-0.00904428	0.410188	-0.668469	0.0563773	-0.466725	-0.574417
74	-0.861137	-0.0352873	-0.895585	-0.148723	0.158444	0.0882426	0.284975	-0.101439	-0.386466	0.103109	0.274944	-0.322381	0.0378374	-0.376056	0.134967	0.0871063	-0.329752	-0.218857	0.280793	-0.216879	0.282666	-0.140394	0.0435739	0.237742	0.604762	-0.264537	0.223861	-0.303356	-0.149998	-0.135312	-0.292683	0.0250681	-0.0599165	-0.155892	-0.136394	0.439756	0.117832	0.0654495	0.103868	-1.77496	0.286505	-0.331715	-0.489956	0.0616603	0.422226	-0.547186	0.236462	-0.52576	-1.24371
75	-0.846235	0.0146806	-0.805615	-0.167947	0.152544	0.0016488	0.301112	-0.0163959	-0.547087	0.0625712	0.405519	-0.331033	0.0123735	-0.362477	0.267435	-0.0161062	-0.29531	1.11361	0.273591	-0.204983	0.456108	-0.0882882	-0.0419942	0.304946	-2.20024	-0.258513	0.229555	-0.479224	0.0686655	-0.138599	-0.314084	0.020016	-0.126584	-0.370027	-0.190733	0.507564	0.138244	-0.0249396	0.210552	-1.48089	0.297512	-0.354589	-0.435222	-0.0501983	0.420256	-0.68647	0.130775	-0.489097	-0.433034
76	-1.0993	0.0577436	-0.176471	-0.131232	0.143882	-0.0168579	0.291915	-0.0347614	-0.440088	-0.109916	0.46498	-0.29294	-0.0197825	-0.355986	0.380548	0.0262972	-0.308756	0.697324	0.274334	-0.212749	-0.399732	-0.0483368	0.0750614	0.275768	-1.57908	-0.254843	0.210994	0.0453666	0.470015	-0.118904	-0.295771	0.00314616	-0.0198741	0.0311433	-0.124171	0.422093	0.126583	-0.0967284	0.12255	-0.308348	0.25536	-0.540873	1.42665	0.0108646	0.396023	-0.60051	0.144753	-0.312418	-1.00198
77	-0.894698	-0.0534735	0.504177	-0.181291	0.134844	-0.0272903	0.329038	-0.0457075	-0.417049	0.146237	0.248303	-0.324313	0.0373979	-0.354256	0.197335	0.0895547	-0.308303	0.895431	0.275703	-0.178304	-0.431006	-0.119323	0.0285712	0.186689	0.762825	-0.270692	0.203786	-0.222239	-0.197385	-0.132143	-0.269637	-0.0189317	-0.115545	-0.387927	0.0297133	0.303049	0.067793	0.300541	-0.00224466	-1.63955	0.256485	-0.34307	0.47108	0.0602394	0.424496	-0.609637	0.189497	-0.534032	-0.868891
78	-1.0032	-0.0351472	-0.0905929	-0.178418	0.135751	0.197195	0.32038	-0.165589	-0.337959	0.126154	0.322112	-0.320162	0.0582807	-0.372755	0.0705949	0.11645	-0.425952	0.906277	0.264651	-0.185693	-0.143684	-0.147925	0.100449	0.220498	0.794961	-0.303614	0.184095	-0.291987	-0.564208	-0.13409	-0.287572	0.0182002	0.0384307	0.0265174	-0.00407072	0.44523	0.15872	0.205682	0.0942579	-0.584359	0.28777	-0.409013	1.21712	0.172318	0.41966	-0.668489	0.225858	-0.326135	-0.00893807
79	0.826753	-0.0228582	0.255619	-0.156103	0.144114	0.115944	0.329889	-0.0951501	-0.306404	-0.00223658	0.302543	-0.308886	0.0422327	-0.350562	0.148026	0.127268	-0.326388	0.450146	0.265633	-0.184043	0.0352589	-0.0543249	0.128148	0.14523	0.493219	-0.286114	0.19212	1.16967	-0.154916	-0.121684	-0.241763	-0.0104867	-0.152088	-0.105756	-0.0505502	0.352	0.116665	0.104784	0.0154239	-0.313424	0.259625	-0.48973	1.05591	0.117665	0.409174	-0.517636	0.105546	-0.375612	-0.790901
80	-1.01364	-0.015357	0.0847927	-0.198795	0.124679	-0.164765	0.32993	-0.00958836	-0.461787	-0.0634583	0.448315	-0.343595	0.0202612	-0.365249	0.339413	0.0741704	-0.262889	0.125295	0.274804	-0.183302	-0.112639	-0.118236	-0.0666261	0.215389	0.896404	-0.272261	0.214979	-0.125079	0.424681	-0.145942	-0.308364	-0.026258	-0.145747	-0.244543	-0.0865318	0.462423	0.119517	0.0770891	0.109905	-0.98942	0.292909	-0.358705	0.690096	0.00411376	0.432565	-0.665558	0.137078	-0.469784	-0.243854
81	0.872823	0.0432192	0.119302	-0.190383	0.133835	0.149897	0.315728	-0.0525159	-0.494699	-0.188231	0.503264	-0.306352	0.00157385	-0.371018	0.380654	0.036961	-0.281558	-0.302918	0.267113	-0.166021	-0.115673	-0.0850879	-0.0904481	0.305286	0.565538	-0.308268	0.180241	0.751918	-0.0383668	-0.124378	-0.311333	-0.0214196	0.16403	-0.0618372	-0.132869	0.350089	0.11985	0.110429	0.0529699	0.157393	0.246316	-0.519737	0.794186	0.0685177	0.409682	-0.701187	0.307388	-0.255902	-0.174639
82	-0.795798	0.00884052	-0.643567	-0.150798	0.139618	0.0374699	0.310139	-0.063545	-0.405525	-0.00727472	0.375491	-0.290798	0.0221293	-0.340894	0.261636	0.0692116	-0.291576	0.280487	0.28409	-0.215332	0.362562	-0.0976292	-0.0142722	0.25796	0.29185	-0.217835	0.214618	-0.133152	-0.348392	-0.120713	-0.273322	-0.00944977	-0.19556	-0.235928	-0.0599715	0.259411	0.0833074	0.080767	-0.0207143	-0.689999	0.236004	-0.434656	-0.811677	0.0280886	0.405075	-0.527566	0.259236	-0.386718	-0.314464
83	1.00347	0.0407316	0.0800869	-0.188405	0.156342	0.248072	0.325858	0.0217357	-0.458088	-0.00830309	0.591571	-0.320711	0.0369781	-0.33543	0.286165	0.030431	-0.171314	-0.391755	0.308057	-0.213722	-0.554961	0.0127498	-0.00540848	0.262689	1.0281	-0.249395	0.207055	-0.197374	0.853119	-0.135806	-0.292532	-0.0104301	-0.0679513	-0.275312	-0.240012	0.301506	0.0764876	-0.124232	-0.00840454	-0.925914	0.237087	-0.311443	0.877032	0.0921411	0.430099	-0.540826	-0.0248318	-0.377709	-0.0722067
84	-0.854699	-0.0328088	-0.346936	-0.18686	0.122037	0.00034324	0.297259	-0.0244526	-0.472982	0.0983965	0.472994	-0.346864	0.0185258	-0.370949	0.315938	0.0563743	-0.269516	0.709899	0.278244	-0.16353	0.224985	-0.121799	-0.0357177	0.253562	-0.29825	-0.267258	0.202511	-0.0216616	-0.309934	-0.152743	-0.314436	0.0183802	-0.0208703	-0.208065	-0.117677	0.534564	0.156456	0.253579	0.20822	-0.541993	0.315346	-0.256089	0.0936746	0.0366043	0.437384	-0.597578	0.253511	-0.532283	-1.59228
85	-0.964244	-0.00465067	-0.0499554	-0.159282	0.139622	0.11298	0.299228	-0.100723	-0.378992	-0.152286	0.350246	-0.284603	0.0283043	-0.371785	0.223284	0.0625648	-0.209235	-0.97609	0.267393	-0.207737	0.348387	-0.125562	-0.112698	0.285155	0.365532	-0.278436	0.19786	-0.671944	0.163228	-0.116673	-0.282253	-0.00409755	-0.0326398	-0.131255	-0.162733	0.220174	0.0563781	0.098377	-0.0264306	-0.170245	0.206907	-0.46123	0.169138	0.0535095	0.403759	-0.563028	0.267652	-0.388807	-0.171073
86	-0.996483	0.00450448	0.533531	-0.191284	0.149261	0.259688	0.335409	-0.0704807	-0.433463	-0.137225	0.412268	-0.31136	0.0430466	-0.349107	0.294859	0.11001	-0.329489	-2.18029	0.285178	-0.155464	-0.239658	-0.0934053	-0.0647541	0.240855	0.14429	-0.27209	0.192692	-0.442367	0.0793136	-0.127034	-0.287149	-0.0377396	-0.0993234	-0.221985	-0.11563	0.265033	0.0758992	0.22408	-0.0390492	-2.16671	0.237757	-0.412302	-0.221025	0.0405247	0.416865	-0.583063	0.323388	-0.333154	-0.675086
87	-0.97937	0.0299913	-1.72869	-0.149028	0.12827	-0.0527829	0.280371	0.0420593	-0.465664	0.0620984	0.570067	-0.303799	-0.0132349	-0.339855	0.374438	-0.0226248	-0.165406	0.144747	0.289186	-0.238445	-0.613308	-0.0569359	-0.0272102	0.309125	0.158049	-0.201351	0.208896	0.324155	-0.353031	-0.136571	-0.2969	-0.00335387	-0.0357342	-0.118511	-0.177982	0.362704	0.129046	-0.0679047	0.056497	0.495471	0.258454	-0.349816	-0.656988	0.0250737	0.414283	-0.63214	0.0806367	-0.456114	0.150989
88	0.94567	-0.0183788	0.197056	-0.191704	0.11899	-0.0844437	0.307386	-0.0776889	-0.47136	-0.0366996	0.514155	-0.342072	0.00963994	-0.380079	0.339577	0.0805311	-0.322981	0.640272	0.258256	-0.151422	0.679848	-0.17782	-0.0313896	0.248298	-0.515248	-0.299982	0.195573	-0.814988	-0.673447	-0.148468	-0.332179	0.00473153	0.0675192	-0.012482	-0.0758815	0.52083	0.136083	0.303313	0.196547	-0.532187	0.301154	-0.371828	-0.383764	0.0197811	0.434656	-0.662467	0.381827	-0.382599	-0.188025
89	0.914394	0.150637	0.13691	-0.157739	0.145815	0.17794	0.34195	0.104799	-0.565469	-0.292333	0.86999	-0.278365	-0.0329771	-0.304028	0.598337	-0.0301346	-0.0666194	0.547576	0.319288	-0.199082	-0.151449	0.117595	0.0435244	0.34227	0.0297395	-0.196651	0.221949	0.564415	0.358909	-0.116434	-0.300616	-0.0197363	-0.202054	-0.31558	-0.236284	0.242488	0.0960092	-0.233309	-0.0137478	0.444172	0.208868	-0.4764	0.996122	-0.10806	0.403042	-0.388584	0.00853776	-0.226482	0.295406
90	-1.09036	0.206283	-0.263201	-0.0859838	0.145491	0.196419	0.339229	0.0390586	-0.438754	-0.558903	0.924402	-0.161924	-0.0111791	-0.263307	0.571466	-0.0218985	0.0222962	-0.988349	0.34374	-0.241284	-0.640187	0.108022	0.0440502	0.43103	1.01845	-0.0849283	0.224476	-0.62769	0.45093	-0.0734464	-0.285474	-0.00345395	-0.325367	-0.280273	-0.212112	-0.151585	-0.0964759	-0.38728	-0.0239318	-0.583948	0.0229939	-0.570637	-0.300007	-0.218318	0.364368	-0.0092557	-0.249353	-0.148055	0.566688
91	0.905284	0.133791	-0.532045	-0.0775131	0.186634	0.469596	0.312523	-0.0728071	-0.424301	-0.239202	0.423086	-0.203146	-0.0124143	-0.302122	0.249702	-0.0171044	-0.286841	-0.736384	0.312204	-0.250966	-0.0831428	0.144742	-0.0219329	0.320811	-0.463948	-0.19151	0.222535	0.420532	0.818509	-0.0507912	-0.203433	-0.0365205	-0.27247	-0.186358	-0.1886	-0.162876	-0.196386	-0.444284	-0.0273621	0.683362	-0.00654869	-0.678144	0.100563	0.0260922	0.33815	-0.551463	-0.218384	-0.201345	-0.00498078
92	0.894284	0.187588	-0.00372835	-0.117122	0.162299	0.32039	0.318725	-0.0429609	-0.500382	-0.455396	0.846581	-0.220506	-0.0389594	-0.306791	0.50692	-0.0124724	-0.0886947	-1.67219	0.319742	-0.240562	-0.439098	0.0912169	-0.0717596	0.398888	-0.0593795	-0.15715	0.235094	-0.782109	0.45339	-0.0743486	-0.295292	-0.0062437	-0.194919	-0.0518382	-0.222943	-0.129748	-0.192759	-0.427067	-0.0239383	0.340579	0.0114332	-0.58911	0.274249	-0.071241	0.371163	-0.328542	-0.181049	-0.0999596	-0.294815
93	-1.02414	0.150067	0.205034	-0.107209	0.18743	0.373133	0.32671	0.0141292	-0.530245	-0.188919	0.613297	-0.227473	-0.0261848	-0.299258	0.399124	-0.058932	-0.154222	0.97934	0.315177	-0.226279	-0.476975	0.140665	0.0687519	0.361914	-0.160725	-0.186729	0.240162	0.21753	0.479934	-0.067464	-0.25582	0.0058452	-0.240856	-0.36495	-0.181767	-0.122238	-0.196598	-0.333297	-0.0199078	0.757839	0.018658	-0.569892	0.70094	-0.0549556	0.370341	-0.410536	-0.160114	-0.264242	0.289019
94	0.970444	0.111722	0.366795	-0.132698	0.171739	0.340311	0.332311	0.00550468	-0.510573	-0.168503	0.566659	-0.252886	-0.00479338	-0.306633	0.328328	-0.033382	-0.198926	0.783498	0.310006	-0.224462	0.0378564	0.127798	-0.0395027	0.325468	-1.04838	-0.185098	0.21017	0.907677	0.708129	-0.0944549	-0.248097	-0.0406915	-0.107909	-0.320176	-0.129978	0.0642901	0.00349749	-0.269562	-0.0677224	0.0691729	0.136271	-0.550627	0.887321	-0.0194786	0.377404	-0.535402	-0.0788602	-0.307221	0.633562
95	0.817839	0.127861	0.423774	-0.1325	0.167565	0.355537	0.316602	0.0457949	-0.497302	-0.209437	0.582514	-0.24141	-0.0361928	-0.298209	0.485816	-0.0239083	-0.148657	-0.937179	0.313981	-0.218378	0.027742	0.1229	-0.0167401	0.312591	-0.635378	-0.195758	0.223255	0.271226	0.821293	-0.0728585	-0.240717	-0.0446539	-0.207896	-0.319112	-0.15996	-0.160104	-0.211256	-0.257099	-0.0497547	0.161367	0.0150679	-0.530463	0.792185	0.0408965	0.369416	-0.524868	0.105131	-0.256434	0.418822
96	-1.03355	0.155209	0.215957	-0.14979	0.168154	0.378537	0.352424	-0.0285847	-0.517558	-0.343534	0.778181	-0.234395	-0.00641003	-0.292753	0.384257	-0.0168751	-0.128995	-0.314584	0.309296	-0.19604	-0.203415	0.120219	-0.0635703	0.34822	-0.660042	-0.212734	0.210732	-0.00459019	0.282688	-0.0759578	-0.265944	-0.0241433	-0.18645	-0.270414	-0.223119	-0.143545	-0.187661	-0.228481	-0.037924	0.709314	0.0134295	-0.555913	1.74626	-0.03674	0.375336	-0.424087	-0.0377056	-0.106166	0.893404
97	0.950266	0.135784	0.0350293	-0.121136	0.0270937	0.0579458	0.335802	-0.00371507	-0.501891	0.00750717	0.642416	-0.233024	-0.0273105	-0.294609	0.429544	-0.000418008	-0.168582	-1.53255	0.312914	-0.225119	0.0585508	0.148888	-0.00490476	0.359286	0.277601	-0.180203	0.227433	1.03419	0.926254	0.0119487	-0.206039	-0.00356809	-0.258628	-0.335012	-0.235271	0.0131688	-0.0143132	-0.301581	0.0271502	0.532729	-0.0102362	-0.536257	0.431905	0.0022695	0.378226	-0.435948	-0.0802217	-0.265183	1.15598
98	0.930099	0.16073	-0.253752	-0.11256	0.195639	0.4925	0.347795	-0.0237982	-0.498991	-0.33346	0.601682	-0.217813	0.0136528	-0.294769	0.306598	-0.0250214	-0.126941	0.072439	0.325848	-0.230105	-0.267257	0.163472	0.011427	0.369628	-0.158922	-0.152256	0.240606	0.228894	0.701056	-0.0692411	-0.257646	0.00765527	-0.31223	-0.474935	-0.207173	-0.120913	-0.167322	-0.458986	-0.0126318	-0.47536	0.0257147	-0.566494	0.289207	-0.0997896	0.368233	-0.236858	-0.284862	-0.276654	-0.181455
99	0.796592	0.147621	0.043084	-0.120343	0.170518	0.27265	0.321198	0.0404015	-0.533033	-0.32595	0.636203	-0.243133	-0.0202498	-0.297801	0.471105	-0.0437258	-0.179423	-1.32725	0.313192	-0.221896	-0.113116	0.132172	-0.0881363	0.352326	-0.0958725	-0.184743	0.219904	0.584085	0.23942	-0.0927055	-0.260351	-0.0481404	-0.201761	-0.29753	-0.203715	0.0833786	0.0174801	-0.324539	-0.066303	0.451237	0.140224	-0.571668	1.34645	-0.0932225	0.369977	-0.511915	0.0451384	-0.211394	0.688137
100	-1.11123	0.148652	-0.328548	-0.152965	0.172428	0.302213	0.349828	-0.00578585	-0.451681	-0.344904	0.729116	-0.278879	0.0093885	-0.291848	0.418772	0.0491736	-0.233771	-1.93506	0.31372	-0.216102	-0.284832	0.129482	-0.0479768	0.261214	0.301185	-0.197408	0.217085	0.129571	0.251186	-0.106143	-0.267021	-0.0334496	-0.312595	-0.0810927	-0.239661	0.143022	0.0197411	-0.325414	-0.0632814	0.484974	0.165695	-0.555873	0.458098	-0.00490944	0.394024	-0.398424	-0.0518014	-0.0694196	0.0484321
101	-1.05516	0.113401	0.501966	-0.127805	0.168216	0.376596	0.304708	0.0265618	-0.52199	-0.172714	0.559816	-0.258538	-0.0201635	-0.315873	0.410428	-0.0341423	-0.167361	-2.08693	0.321814	-0.209154	-0.240368	0.130472	-0.0238188	0.341883	-0.518921	-0.205828	0.216602	0.346845	0.223379	-0.0913974	-0.256312	-0.0277189	-0.11658	-0.336673	-0.21056	0.0607052	-0.0306562	-0.257934	-0.064495	0.511733	0.12614	-0.465858	1.45289	-0.00227765	0.376769	-0.526096	0.0896845	-0.327101	0.154834
102	-0.993409	-0.0235195	-0.0649342	-0.291245	0.134278	-2.87749	0.499987	-0.139129	-0.564297	-0.430456	0.97066	-0.312869	-0.0462872	-0.311738	0.379668	0.123839	0.107026	-0.148297	0.167195	0.0806341	-0.323674	-0.0475221	0.057709	-0.0707163	-1.15139	-0.373548	0.142584	0.0695581	0.048215	-0.116038	-0.344964	-0.0723583	0.705015	-0.555104	1.51209	0.147545	-0.0347795	0.678393	-0.087977	-0.3419	0.18744	-0.43211	0.0639054	-0.285794	0.414703	-0.314474	-4.80346	-0.302611	1.12723
103	-0.778003	-0.00676748	-0.300625	-0.178187	0.130009	0.00969125	0.32843	-0.0190495	-0.472082	0.173161	0.347168	-0.320628	0.0106183	-0.350305	0.324957	0.0428803	-0.260348	-2.31899	0.275005	-0.191958	0.218848	-0.0997727	0.0993742	0.255875	0.493833	-0.252414	0.224344	0.407931	0.0453756	-0.134858	-0.295266	0.0152819	-0.155939	-0.389061	0.00776932	0.384673	0.125821	0.309452	0.0721724	0.0967938	0.279263	-0.376195	-0.00532479	0.0424417	0.426035	-0.562796	0.0804512	-0.451588	1.12826
104	1.13246	-0.031583	-0.989258	-0.197356	0.12468	-0.0485546	0.355408	0.0437957	-0.534236	0.102987	0.218352	-0.327131	0.0444766	-0.338696	0.28063	0.0343072	-0.412739	-0.659892	0.280081	-0.150713	0.0600295	-0.0755917	-0.0728582	0.225822	-1.48106	-0.287282	0.195921	-4.79619	-0.0050256	-0.133895	-0.265564	-0.0759412	-0.241787	-0.633737	-0.092362	0.36529	0.101895	0.304179	0.0747324	-1.24789	0.273931	-0.362033	0.100566	-0.0252508	0.416498	-0.867814	0.309747	-0.511542	-0.590534
105	-0.843841	0.0130137	-1.82857	-0.172563	0.14349	-0.134387	0.322371	0.0296858	-0.430444	0.121044	0.479321	-0.319619	0.0212725	-0.318233	0.254576	0.0188357	-0.322994	-0.101892	0.271011	-0.212431	-0.466949	-0.0649642	0.0875288	0.193954	-1.41013	-0.225753	0.197113	-0.335855	0.0711577	-0.140762	-0.282563	-0.0244908	-0.0420275	-0.107609	-0.0956082	0.506119	0.112934	0.0141673	-1.04481	-1.1008	0.283054	-0.401277	0.00378517	0.0224528	0.421915	-0.64939	-0.526058	-0.413875	-0.515335
106	-0.934087	-0.003024	-0.172269	-0.197108	0.137232	-0.0734846	0.339087	0.0792699	-0.541571	0.153825	0.323273	-0.347749	0.0153266	-0.338161	0.42434	0.0323946	-0.331849	-0.453525	0.283758	-0.164723	-0.407058	-0.0485078	0.0445694	0.220659	-0.171089	-0.254964	0.223694	0.231477	0.0017218	-0.142524	-0.297216	-0.0192151	-0.240686	-0.512081	0.00502606	0.422199	0.105469	0.274882	0.0811964	0.340703	0.29555	-0.349444	0.00161191	-0.0255591	0.434972	-0.672266	0.11919	-0.521503	-0.626599
107	-0.981023	0.00428574	-0.694921	-0.20429	0.117591	-0.350968	0.308648	0.0310763	-0.528404	0.0425614	0.647654	-0.36503	-0.00184154	-0.347752	0.469888	0.0443441	-0.235889	-0.546568	0.285954	-0.192962	-0.0923235	-0.138246	-0.145552	0.22241	0.186735	-0.215017	0.211449	-0.188332	0.063297	-0.161409	-0.342546	-0.00805158	-0.0512319	-0.141691	-0.0447522	0.582818	0.0235709	0.163917	0.232909	-0.590985	0.295871	-0.257946	-0.0230127	-0.0274394	0.45521	-0.557582	0.237825	-0.481989	-0.478078
108	0.912879	0.0304941	0.448942	-0.158276	0.151422	0.216914	0.318944	-0.0292645	-0.55095	0.0599989	0.512888	-0.324463	-0.00151557	-0.345214	0.365901	0.0352502	-0.311083	-1.40587	0.290048	-0.132959	-0.3477	-0.0179768	0.138462	0.245081	-0.129233	-0.287583	0.204714	1.08737	0.11103	-0.125933	-0.283153	0.0297867	-0.130727	-0.389803	-0.100897	0.576627	0.105315	0.247882	0.464837	-0.260064	0.281484	-0.387297	0.101973	-0.0347694	0.418808	-0.457258	0.0548032	-0.397005	0.330529
109	-1.08023	0.0842926	-0.529351	-0.160994	0.117196	-0.356808	0.402712	0.0721171	-0.473271	-0.418392	0.829574	-0.242841	0.0182154	-0.273713	0.527452	0.0564036	-0.0557599	-0.649127	0.2913	-0.15559	2.22482	-0.00173219	0.0682561	0.241191	-0.179933	-0.17955	0.199168	0.34029	-0.015514	-0.119208	-0.292806	-0.062888	-0.317644	-0.518363	0.0105932	0.158372	0.0823215	0.163864	-0.0365746	0.0708926	0.196955	-0.493986	-0.0275801	-0.284998	0.407806	-0.200491	-0.913122	-0.254172	-0.142825
110	-1.04631	0.0892376	-0.0216273	-0.179397	0.0854813	-0.525718	0.408125	0.0584702	-0.541051	-0.39217	0.968955	-0.25481	0.0289534	-0.28231	0.609747	0.0291188	-0.133541	-0.353652	0.292114	-0.111699	0.22793	-0.098414	0.00111266	0.342564	0.33961	-0.132062	0.177752	-0.431885	-0.131197	-0.151193	-0.371428	-0.0215852	-0.0897104	-0.307274	0.153796	0.422677	0.271486	0.397169	0.130813	0.946405	0.31088	-0.431411	0.0359143	-0.41233	0.430241	-0.176926	-0.761246	-0.281634	0.785996
111	0.908923	-0.0830994	0.611808	-0.422494	0.00880137	0.034144	0.350642	-0.00106257	-0.455204	-0.00535059	0.54512	-0.263668	0.0423321	-0.249341	0.309497	-0.00759913	-0.497073	-1.53143	0.186008	-0.0502474	0.962576	-0.149241	0.0139515	0.260773	-0.090497	-0.321571	-0.0392378	-1.50595	-0.457421	0.0204776	-0.333656	-0.00301247	0.299743	-0.211045	-0.254715	0.317629	0.0133074	0.396628	0.0138002	-1.01851	-0.00406164	-0.272376	-0.501738	-0.0110741	0.401643	-0.641634	0.0650154	-0.323647	0.702929
112	0.753299	-0.0335267	0.274805	-0.260525	-0.0277597	-0.0420326	0.36321	0.00274243	-0.44414	0.00104852	0.296514	-0.28297	0.00122067	-0.265686	0.198922	0.0055595	-0.546141	1.21533	0.245958	-0.146883	0.362711	-0.0316162	-0.00295009	0.204248	-0.733904	-0.311146	0.0677768	0.936532	0.174633	0.0160587	-0.162078	0.00179024	0.11605	-0.19835	-0.146068	0.386507	0.00376045	0.237625	-0.0175883	1.14459	0.00191916	-0.415023	-0.913283	0.0173197	0.40435	-0.867129	-0.00333483	-0.296473	0.022412
113	-0.775238	-0.19223	0.39454	-0.470098	0.00254891	0.493504	0.408368	0.00589717	-0.188861	0.00768159	0.434047	-0.199755	-0.00881971	-0.359221	0.642474	-0.00553265	-0.266666	0.011986	0.10004	0.00812368	-0.662226	-0.324051	-0.0115946	0.651808	3.46777	-0.339944	-0.754105	0.0599061	-0.100114	0.0109785	0.263116	-0.00380581	0.246539	-0.385202	-0.134628	0.168743	-0.00690603	0.477202	0.0133335	1.86573	-0.0155805	-0.295458	0.447911	-0.0195083	0.344015	-0.695145	-0.201038	-0.355283	-0.487351
114	-0.917844	-0.00585826	0.312625	-0.168078	0.0323267	0.0737971	0.304871	-0.00531042	-0.331033	0.00382962	0.44602	-0.29574	0.018401	-0.385157	0.19067	-0.0115014	-0.055522	0.371465	0.30835	-0.161084	-0.0195309	0.00386423	0.0157713	0.105689	0.426667	-0.320523	0.10691	0.903073	-0.0340599	-0.00302825	-0.246976	-0.000752501	0.297657	-0.203953	-0.196972	0.00955671	-0.00610347	0.0294083	-0.00270149	0.536288	-0.0043723	-0.317663	0.528438	-0.0148337	0.41513	-0.386959	0.0361319	-0.410703	-0.10656
115	-1.07548	0.0518752	0.505073	-0.181299	0.143498	0.129411	0.347041	0.00983924	-0.469686	-0.0744933	0.674157	-0.307087	0.0086321	-0.329056	0.336046	0.0263216	-0.137285	-0.45301	0.294154	-0.164545	-0.0976282	0.0571036	0.0278343	0.235238	0.131354	-0.278659	0.178766	1.56133	0.418067	-0.125679	-0.272404	-0.022727	0.0483737	-0.221491	-0.136821	0.27454	0.090368	0.0929444	-0.00145064	0.765189	0.224181	-0.42967	0.0367448	0.0606867	0.424621	-0.487629	-0.0794645	-0.30457	0.867092
116	-0.960947	-0.0352115	-0.244204	-0.215713	0.135895	0.139951	0.377779	0.00207814	-0.383091	0.0899257	0.285574	-0.326821	0.0640011	-0.337649	0.153907	0.0880234	-0.238809	-0.812173	0.274473	-0.177909	-0.113683	-0.00856069	0.0417782	0.15325	0.972285	-0.316349	0.182323	1.68149	0.781433	-0.129306	-0.243259	-0.0469726	-0.181576	-0.470978	-0.126252	0.197171	0.0405267	0.229094	-0.0598527	0.145749	0.218125	-0.388689	0.95463	0.164362	0.433836	-0.636353	-0.0633485	-0.430131	0.452442
117	-0.604652	-0.286377	0.510671	-0.710349	0.00158391	1.31834	0.331923	0.00497947	-0.100082	0.00126937	0.197741	-0.16723	0.0263111	-0.15102	0.290876	0.00462664	0.0378382	-1.63653	0.162672	-0.0311527	1.13186	-0.191677	0.0142811	0.643918	0.357277	-0.406114	-0.640913	-1.10451	-0.540177	-0.00577566	-0.213104	0.00152676	0.619504	-0.14458	0.383347	-0.16523	-0.0147915	0.368581	-0.0100044	-0.153538	0.00254043	-0.146978	1.17938	-0.00896941	0.337371	-0.652259	0.176159	-0.519199	0.392283
118	-0.953166	-0.00358581	0.540347	-0.236326	0.0167522	0.0372354	0.359462	-0.00555088	-0.478872	-0.00610122	0.529657	-0.282915	0.00912545	-0.312421	0.323613	-0.00304707	-0.0250572	0.102082	0.2538	-0.133135	-0.37966	0.0128476	-0.0107772	0.437682	1.0281	-0.321387	-0.0305442	2.02437	-0.0533562	0.00286321	-0.206559	-0.00386301	0.164357	-0.205002	-0.154786	0.0633879	-0.0177784	0.181352	0.0107038	-0.854661	-0.0223863	-0.463422	0.377833	-0.00583463	0.392762	-0.492348	0.0857099	-0.331613	-0.620684
119	-0.785378	-0.169777	0.656513	-0.438456	0.0133137	0.260943	0.356335	0.00571301	-0.0560929	-0.00140423	0.396974	-0.14819	-0.0153978	-0.283589	0.377947	0.00086033	0.029183	0.0751431	0.180035	-0.0329407	-0.0691977	-0.167653	0.00455944	0.0600169	1.00773	-0.364241	-0.193197	0.426933	-0.578401	0.0141646	-0.12917	-0.0058305	0.347262	-0.105115	-0.162641	0.119218	-0.0138403	0.339558	0.00192452	-0.412353	0.0280516	-0.301082	-0.339028	-0.0103526	0.365346	-0.581698	0.0242436	-0.390855	-0.342799
120	-0.908572	-0.0190211	0.584223	-0.24601	-0.0705916	-0.18821	0.373473	0.00214766	-0.312736	0.00259999	0.510085	-0.31546	-0.012706	-0.28811	0.37343	-0.00188254	-0.478172	0.556016	0.19755	-0.108086	-0.108436	-0.113967	-0.00315213	0.163221	-0.00171647	-0.306656	0.113393	1.23881	-0.212063	-0.00623563	-0.327432	0.000614242	0.0615237	-0.0293473	0.107509	0.402706	-0.00363534	0.459577	0.0196574	-0.170684	-0.00934059	-0.445885	-0.297469	0.0100882	0.415606	-0.940595	0.0093243	-0.321681	-0.700225
121	-0.726973	-0.0391603	0.699128	-0.337903	-0.0204444	0.0930812	0.390924	-0.00525285	-0.233254	0.00979656	0.606739	-0.228359	-0.000668526	-0.250777	0.351514	0.005026	-0.309719	-0.756667	0.157095	-0.0607176	1.33767	-0.106313	-0.00272009	0.308551	0.646931	-0.324566	-0.0999496	1.80392	-0.327651	0.00334957	-0.115479	-0.00068824	0.162603	-0.271232	-0.239682	0.192608	0.00751424	0.365172	-0.00944868	0.356227	0.0349228	-0.385263	-0.224425	-0.0119071	0.375339	-0.73744	-0.18344	-0.240738	-0.263507
122	0.818845	-0.0709642	0.367651	-0.421732	0.000882213	0.204382	0.416683	-0.0014304	-0.261079	-0.00920751	0.645135	-0.265771	0.00259751	-0.217483	0.185438	0.00394917	-0.461047	0.35798	0.171142	-0.094893	1.41922	-0.106678	0.000578156	0.322204	-0.104789	-0.342258	-0.124861	1.55861	-0.166919	0.00927687	-0.196426	0.0052292	0.312268	-0.222855	0.168837	-0.00693959	0.000255894	0.335238	0.00908157	-0.386143	-0.00721488	-0.311293	0.692661	0.0261292	0.392151	-1.10613	-0.0883206	-0.24359	-0.629283
123	1.01936	-0.0595602	-1.59301	-0.15657	0.109191	-0.131226	0.303115	-0.0177276	-0.295095	0.138037	0.486128	-0.315084	0.0387017	-0.339127	0.187984	0.090401	-0.195732	-1.55117	0.27797	-0.215352	5.17314	-0.119846	0.0923404	0.159712	-2.00232	-0.22148	0.187254	-0.124805	-0.248759	-0.146541	-0.265608	-0.00767713	-0.127215	-0.0241267	-0.151633	0.416604	0.104159	0.0920551	0.136857	0.567623	0.262883	-0.259319	0.336016	0.0780962	0.43185	-0.492862	-0.469023	-0.572134	-0.519699
124	-0.919152	-0.0573038	0.478146	-0.293711	-0.0110187	-0.51359	0.36684	-0.00703321	-0.308604	-0.00954246	0.591887	-0.312764	-0.000904421	-0.269442	0.355871	-0.00265668	-0.0846389	0.481942	0.273676	-0.107863	0.259161	-0.0708061	-0.00470352	0.0422175	-2.45628	-0.336251	-0.0217851	-0.994455	-0.046444	-0.00830799	-0.225443	-0.00308861	0.249485	-0.294094	-0.0107352	0.277064	-0.00796489	0.297066	0.00286584	-0.216686	0.00505136	-0.346784	1.05671	-0.0137511	0.378018	-0.638518	-0.182513	-0.270048	0.230155
125	-0.935456	-0.0981263	-0.0905167	-0.212019	0.130063	-0.258391	0.356377	0.0192964	-0.456835	0.379623	0.198314	-0.341477	0.0586062	-0.332092	0.116998	0.0260384	-0.347211	-0.992021	0.270869	-0.147125	-0.465707	-0.056801	-0.0961401	0.133998	0.91986	-0.382656	0.166892	1.13027	-0.089929	-0.135958	-0.227355	-0.0676278	-0.0672647	-0.598806	0.00661994	0.255383	0.0558766	0.670231	-0.0528912	-0.55293	0.252929	-0.235501	0.0352959	0.133966	0.435051	-0.959293	-0.0469005	-0.481238	1.04043
126	-0.602069	-0.0886415	0.181885	-0.344215	-0.0242689	0.626029	0.363485	0.00349933	-0.670323	-0.00265419	0.612382	-0.300697	-0.0211184	-0.247926	0.36603	-0.00782232	-0.863355	0.433721	0.0991932	-0.0786905	-1.41555	-0.158851	-0.0156031	0.376954	2.49349	-0.302562	-0.167813	-0.458623	-0.635211	0.0150118	-0.159923	-0.00663652	0.275546	0.0384013	-0.175208	0.0921734	-0.0166753	0.547398	0.00371564	0.20235	0.00177136	-0.134942	-0.588376	0.000730135	0.426075	-1.3501	-0.0447845	-0.314002	-0.141342
127	0.914409	-0.213637	0.337776	-0.365357	0.0649062	2.07674	0.401432	-0.0734276	-0.151819	0.702095	0.489581	-0.254256	0.197846	-0.368835	0.141985	0.0728481	0.0229658	-0.312926	0.277329	-0.00463687	2.11985	-0.140422	0.697292	-0.00571423	-0.9731	-0.458072	0.14461	-0.194599	-0.406874	-0.0773273	-0.189674	0.159911	0.546046	-0.600184	1.20788	-0.0644335	-0.182194	0.55255	-0.0022514	-0.235716	0.0316391	-0.0302135	2.16458	0.622661	0.421751	-0.54247	-0.180415	-0.680996	-0.342858
128	-1.11587	0.120432	-2.20722	-0.137405	0.126269	0.0112242	0.311391	0.0444713	-0.512481	-0.173571	0.810278	-0.243606	-0.0763891	-0.314937	0.606075	-0.0396717	-0.0767228	-1.90407	0.291949	-0.255938	1.26405	-0.020719	0.0140448	0.346098	-0.616836	-0.181837	0.233326	-0.15745	0.542543	-0.0844615	-0.2916	-0.0218176	-0.174506	-0.0596338	-0.155483	-0.120148	-0.233414	-0.162432	-0.0363852	-0.710529	0.014739	-0.568935	-0.137593	0.00308763	0.389455	-0.541769	-0.167207	-0.229628	0.541495
129	0.918514	0.0489569	0.60062	-0.211097	0.109897	-0.226073	0.358527	-0.00639775	-0.540545	-0.149017	0.852498	-0.345668	-0.011757	-0.32464	0.506918	0.0654281	-0.193823	-1.35237	0.269907	-0.141633	0.0605979	-0.0769079	-0.0602098	0.202867	-0.758098	-0.247229	0.218026	-0.183026	0.325918	-0.146731	-0.312408	0.00290123	-0.324032	-0.201738	-0.0188462	0.529435	0.110613	0.180593	0.187702	-2.03381	0.286403	-0.401146	0.089942	-0.0859162	0.434442	-0.451524	-0.0729222	-0.236322	-0.812167
130	0.896096	-0.0207059	0.310767	-0.243861	0.117634	-0.0748996	0.376031	-0.0131591	-0.490084	-0.143361	0.58408	-0.357983	0.0237136	-0.354629	0.442954	0.128571	-0.219382	-0.713235	0.26998	-0.0792836	-0.100965	-0.0735461	-0.107562	0.143058	0.507578	-0.375177	0.172517	0.930181	-0.318678	-0.139616	-0.289419	-0.0393913	-0.0491964	-0.294283	-0.0458504	0.326767	0.0471729	0.645176	0.00515562	-0.26842	0.258634	-0.355111	0.446508	0.0313235	0.448374	-0.508703	0.257404	-0.310443	-0.219469
131	0.865367	0.0640237	0.535882	-0.184234	0.00543404	-0.0238597	0.333215	0.00541059	-0.464087	-0.0155054	0.639505	-0.269362	0.0216726	-0.313881	0.457158	-0.0081702	-0.108904	-2.01681	0.291822	-0.173835	-0.115057	0.0467782	0.00198704	0.263286	-0.370801	-0.247173	0.208175	1.14114	0.489804	0.0138015	-0.249597	0.00139354	-0.0108171	-0.313527	-0.242773	0.191592	-0.000809141	-0.0377112	0.00814528	1.48735	-0.00644972	-0.470893	0.260353	0.00757915	0.423504	-0.470838	-0.0327233	-0.336156	1.31341
132	-0.988858	-0.0067937	0.449192	-0.249248	0.0231986	-0.0339875	0.380399	-0.000596604	-0.36624	0.00713375	0.632941	-0.309484	0.00402349	-0.317645	0.281779	0.0113556	-0.264713	-0.635954	0.259039	-0.139308	-0.135647	-0.0222325	-0.0183393	0.126577	0.857911	-0.298504	0.156491	1.10701	-0.0881192	0.00731243	-0.272047	0.00362447	-0.00422489	-0.254132	-0.12833	0.186654	-0.00704822	0.238861	0.00644645	-0.420556	0.0173659	-0.364044	0.213	0.0100157	0.431679	-0.665765	0.201957	-0.304679	0.057386
133	0.798123	-0.0826271	0.500177	-0.332328	0.0313621	0.36885	0.38652	-0.00524153	-0.221693	-0.00173498	0.607305	-0.186644	-0.0144055	-0.267175	0.352797	-0.00159745	-0.107143	0.467962	0.218423	-0.0599228	1.96313	-0.101942	-0.00922651	0.230649	0.702679	-0.336774	0.0285313	0.483269	-0.185397	0.00254998	-0.194396	0.00438741	0.242067	-0.215459	0.0668326	0.11725	-0.00558467	0.448973	0.00170473	-0.833473	0.00216445	-0.364083	0.90152	-0.00202522	0.407275	-0.658578	-0.244525	-0.365421	-0.47047
134	-1.07048	0.0554543	0.677496	-0.156106	0.13186	0.187261	0.334944	0.0453151	-0.499022	-0.0428951	0.606654	-0.269338	-0.0340871	-0.32725	0.46555	-0.0120899	-0.111313	-0.905555	0.290309	-0.152394	-0.306539	0.021469	0.137511	0.275959	1.00795	-0.312916	0.192592	0.45592	0.109818	-0.0973292	-0.254034	-0.028085	-0.0183067	-0.353088	-0.158611	0.0644333	-0.0371272	0.272635	-0.0733636	0.972065	0.135385	-0.484346	0.392653	0.0410525	0.402865	-0.555476	0.074736	-0.280901	1.03714
135	-1.12734	0.0810596	0.0155344	-0.170003	0.143498	0.206443	0.348953	-0.0688017	-0.44531	-0.268452	0.690285	-0.28588	0.0200742	-0.315373	0.369314	0.0703805	-0.294008	-0.439599	0.2827	-0.204938	-0.89969	-0.0550461	-0.0525852	0.26585	0.789816	-0.197211	0.207214	-0.590111	0.0365747	-0.125101	-0.29235	-0.036107	-0.213576	0.00649651	-0.1289	0.257819	0.0979432	-0.0447496	-0.0108941	-0.48159	0.227243	-0.577429	-0.417215	-0.0599882	0.407397	-0.486123	-0.043691	-0.157556	-0.194442
136	0.931623	0.0284071	0.383252	-0.180461	0.14134	0.159829	0.339551	-0.0136697	-0.500412	-0.0780949	0.617279	-0.293709	0.0180897	-0.321869	0.270861	0.00419208	-0.201398	-0.369459	0.286482	-0.15854	-0.0641801	0.0227874	-0.176523	0.24679	0.354468	-0.269763	0.176527	1.36261	-0.108232	-0.114101	-0.254567	-0.0562345	0.0336833	-0.234564	-0.158284	0.0955602	-0.0424428	0.153862	-0.0648224	-0.0326828	0.151	-0.42471	0.226874	0.00862002	0.410094	-0.645394	0.0622455	-0.346316	0.175915
137	-0.989405	0.0127943	0.00782242	-0.167546	0.141281	0.0260252	0.337957	0.00789651	-0.501829	0.0798192	0.42311	-0.30464	-0.0105395	-0.343476	0.328063	0.0175475	-0.227075	-1.02493	0.286264	-0.170516	-0.29878	0.0162468	0.0818729	0.242075	1.73247	-0.295304	0.194189	1.1596	0.428925	-0.117127	-0.262602	-0.0437524	-0.00122685	-0.410002	-0.0310216	0.222252	0.0552346	0.221102	-0.0256931	0.988434	0.216122	-0.398516	0.292891	0.0621711	0.410382	-0.684571	-0.18727	-0.419915	1.75295
138	0.900305	0.0253876	-0.630909	-0.166719	0.131487	0.140082	0.308239	0.0692076	-0.483765	0.0762729	0.610776	-0.309116	-0.0190107	-0.329153	0.397012	-0.0153088	-0.151272	-0.375355	0.285432	-0.175039	0.525609	0.0131972	0.0982571	0.242759	-1.66383	-0.239741	0.188258	1.58855	0.111924	-0.129574	-0.265832	-0.0108491	0.0447298	-0.212266	-0.104288	0.341317	0.108396	0.112962	0.0394003	0.844804	0.242272	-0.380546	-0.183687	0.0448873	0.416501	-0.558243	0.0581989	-0.465238	0.770171
139	0.967122	-0.0499393	0.491453	-0.229867	0.121994	-0.0367729	0.381954	0.0447183	-0.539107	0.199547	0.476457	-0.342437	0.040804	-0.318985	0.284011	0.0229482	-0.298795	-0.657678	0.266034	-0.108584	0.0164729	-0.0790929	-0.0241716	0.171715	-1.90822	-0.345409	0.164669	0.166443	0.00794586	-0.14458	-0.256614	-0.0709111	-0.0991935	-0.56845	-0.0407731	0.340768	0.0942015	0.677309	0.0153879	1.15059	0.244089	-0.311671	-0.215552	0.0140897	0.443746	-0.827441	-0.0375128	-0.404513	0.267024
140	0.781017	0.111721	0.466853	-0.172613	0.15329	0.441884	0.361407	-0.0520889	-0.570683	-0.227957	0.674099	-0.287471	0.0103224	-0.32776	0.361581	0.0348748	-0.315603	-0.965111	0.290118	-0.152242	-0.00131187	0.0651483	0.0540803	0.321029	-0.326393	-0.272998	0.187995	0.997721	0.529841	-0.11229	-0.285862	-0.0165123	-0.1071	-0.317249	-0.242864	0.351016	0.120005	-0.0268142	0.0631937	1.13082	0.23059	-0.559409	-0.720418	0.03263	0.398664	-0.522502	0.171332	-0.12288	0.740665
141	-1.03892	-0.0300012	0.744172	-0.220126	0.108886	0.119778	0.375256	-0.0101655	-0.482117	-0.0188884	0.690075	-0.332744	0.0216618	-0.331166	0.311982	0.0773564	-0.20146	-0.36912	0.269475	-0.0758366	0.108752	-0.0359289	0.00351552	0.155029	0.197725	-0.323516	0.14835	1.58958	-0.624442	-0.140635	-0.25454	-0.0539506	0.042425	-0.286095	-0.0116297	0.386588	0.146999	0.552406	0.0454628	0.905628	0.275745	-0.360717	0.791538	0.00216128	0.432495	-0.584562	0.0975266	-0.375749	0.677149
142	-0.91936	0.00166444	0.663307	-0.191881	0.126702	0.0815985	0.332102	-0.035048	-0.558355	0.0652141	0.606695	-0.315148	-0.0204846	-0.351768	0.383026	0.00589204	-0.233287	-1.24232	0.271722	-0.113407	-0.0744675	-0.0807583	0.0211941	0.274393	-0.575331	-0.31647	0.177106	-0.353689	0.48369	-0.1257	-0.29509	-0.0256138	0.197988	-0.231007	0.0126083	0.263951	0.06501	0.526761	-0.0179201	0.518515	0.230877	-0.380434	-0.354542	-0.00347856	0.42272	-0.696526	-0.216969	-0.368969	-0.634556
143	-0.927556	-0.00136796	0.905075	-0.205635	0.102842	0.105545	0.357497	0.0107883	-0.481843	-0.0845342	0.639423	-0.30065	-0.0191405	-0.33871	0.468899	0.0412277	-0.151712	-0.231454	0.256183	-0.0748168	0.485455	-0.0699886	0.0692205	0.208335	0.570615	-0.342014	0.155332	2.14712	-0.0733843	-0.119778	-0.267349	-0.0377371	0.129484	-0.20186	0.0180053	0.236954	0.0668817	0.6447	-0.029964	-0.0537499	0.214339	-0.462305	-0.4245	0.00799521	0.416506	-0.567124	-0.414082	-0.307756	0.630517
144	-0.894373	-0.00181626	0.833371	-0.21112	0.119578	0.159747	0.382585	-0.0101738	-0.528919	-0.0560383	0.638884	-0.316575	0.00208313	-0.336834	0.409485	0.0606132	-0.19382	-0.496719	0.251755	-0.0608372	1.29129	-0.0745195	0.213432	0.20489	-0.70074	-0.344082	0.181185	0.102523	-0.0109042	-0.12733	-0.274694	0.00169267	-0.135216	-0.490801	-1.116e-05	0.407593	0.14294	0.610681	0.104845	0.901713	0.272419	-0.428465	-0.336344	-0.0508681	0.422899	-0.458569	-0.508523	-0.310772	0.565283
145	0.932068	0.0654711	0.742838	-0.206711	0.117419	0.0610862	0.371073	0.0245856	-0.522536	-0.258645	0.882504	-0.282413	-0.0399269	-0.320876	0.596456	0.0384653	-0.058277	-0.4453	0.272232	-0.105537	1.82444	-0.0399228	0.0146737	0.237285	-1.18003	-0.312853	0.178526	-0.308725	-0.0143237	-0.0972334	-0.288624	-0.0382589	0.0237419	-0.163719	-0.0739936	-0.0813856	-0.230983	0.407988	-0.0287541	1.32352	0.0379581	-0.491627	0.444899	0.00199205	0.419321	-0.468584	-0.376245	-0.189191	1.04496
146	-0.746709	-0.0861888	0.103997	-0.309508	-0.0418927	0.360063	0.375261	-0.00155748	-0.410969	-0.00169856	0.486479	-0.29451	-0.0150088	-0.310694	0.300321	0.00715752	-0.5049	-1.53431	0.186139	-0.104821	0.0379178	-0.108127	-0.00109696	0.120119	1.15356	-0.350636	0.13117	0.954351	-0.000764722	-0.00309978	-0.24035	0.00495396	0.109768	-0.138542	-0.0772774	0.273627	-0.0116752	0.464054	0.000881799	0.361072	0.0314738	-0.260884	-0.499525	0.00838276	0.43372	-0.859769	-0.196259	-0.339401	0.135796
147	-0.852852	-0.0403391	-0.49302	-0.238515	0.0955633	-0.399165	0.311144	-0.033248	-0.428015	0.298917	0.479689	-0.366777	0.00186043	-0.329475	0.295895	0.0558562	-0.50237	-0.981601	0.214694	-0.180215	3.9384	-0.138637	-0.0154553	0.145006	-1.69735	-0.271518	0.165101	0.029754	0.0095367	-0.164759	-0.294533	0.0176526	-0.350963	-0.0982569	0.0711872	0.616517	0.102729	0.244771	0.172271	-0.937022	0.302657	-0.316707	0.861283	0.323261	0.438802	-0.883842	-0.177085	-0.403705	-1.08877
148	-1.06785	-0.003877	0.685188	-0.244659	-0.0237434	-0.671329	0.329876	-0.00169001	-0.170026	-0.00962713	0.518371	-0.290019	-0.00556012	-0.308946	0.410517	0.0117437	-0.102151	0.781929	0.242477	-0.136382	-0.589967	-0.0707124	0.0261488	0.114168	-2.24057	-0.265069	0.00650493	0.626387	0.0263312	-0.00280367	-0.192801	-0.00083615	0.06295	-0.117308	-0.135491	0.231744	0.00231377	0.0949682	0.0350449	1.15171	0.0036033	-0.472737	0.374246	0.000119278	0.382748	-0.563218	-0.0216331	-0.321065	-0.0465587
149	0.896238	-0.021802	0.445499	-0.312601	0.0158116	-0.014272	0.37211	-0.00229627	-0.691519	0.0108021	0.633797	-0.305233	0.0189921	-0.267153	0.371782	9.24798e-05	-0.495193	-1.47283	0.208529	-0.158371	1.40096	-0.0578608	0.00732062	0.325519	1.73351	-0.28136	0.174229	1.23227	0.219524	0.016881	-0.253709	-0.00277832	-0.0417908	-0.222745	-0.130592	-0.0408666	-0.00588652	0.212594	0.0127569	-1.48229	-0.0169294	-0.337563	-0.354436	-0.00458377	0.439667	-0.970844	-0.0043577	-0.316517	0.11094
150	0.873638	-0.132271	0.372222	-0.442072	0.00353714	1.00452	0.392414	0.00586639	-0.415248	0.00705115	0.68423	-0.206617	0.012755	-0.264125	0.423296	-0.005796	-0.413605	0.657795	0.134292	-0.0986453	5.43328	-0.1622	0.00265486	0.247934	1.64454	-0.349133	-0.0514988	0.234583	0.12587	0.00896684	-0.158977	0.00258291	0.270855	-0.16505	-0.0233422	-0.0997133	0.0183487	0.280972	-0.0162782	-4.71242	-0.0135253	-0.242903	-0.355913	-0.0216087	0.397807	-0.931855	-0.491731	-0.310017	-0.997722
151	-0.912319	-0.049012	0.548229	-0.29542	-0.0361196	0.0116547	0.349466	-0.00458236	-0.203223	0.0050412	0.559248	-0.231851	0.031231	-0.285202	0.407068	0.00148366	-0.0282389	-0.313815	0.222385	-0.0859136	0.936914	-0.0875266	-0.0123389	0.137768	-2.17377	-0.321663	-0.00941286	1.0018	0.00566331	-0.00146047	-0.23608	0.0028159	0.189991	-0.31779	-0.146018	0.375661	0.00529981	0.29673	0.00544311	1.61969	0.0148329	-0.384843	-0.143299	-0.001428	0.386945	-0.596849	-0.141688	-0.375821	0.994067
152	1.02289	-0.105937	-0.000623963	-0.254302	0.0934963	0.0107206	0.383851	-0.0815926	-0.376584	0.00898089	0.465431	-0.344891	0.0717222	-0.369796	0.203939	0.160939	-0.147945	-0.618854	0.246846	-0.0424435	0.85109	-0.147137	0.0349642	0.132514	-1.44399	-0.421382	0.130031	0.994988	-0.566079	-0.149308	-0.270124	-0.0167501	0.0875614	-0.432799	-0.0124342	0.370013	0.158505	0.975123	0.0236614	1.58203	0.298826	-0.277355	-0.189988	0.11774	0.457203	-0.44188	-0.16597	-0.410782	-0.268472
[truncated: 85 more columns]

## Sheet: cell_lineage
Cell lineage	2	4	6	7	9	11	12	13	18	20	22	23	24	25	26	28	30	31	34	41	42	46	48	52	55	56	66	69	70	72	78	84	88	97	99	100	103	104	105	107	108	110	113	117	123	125	129	135	141
whole_blood	0.161609	-1.08495	-0.504598	1.00752	0.000442969	-0.0663447	-0.986927	-9.08952e-06	0.170998	-0.000571225	-0.921274	-1.24441	-0.000336281	-2.02905	-0.603912	-0.000272238	-0.322268	-0.00527385	0.980861	1.36111	0.0405983	-1.62207	0.000419182	-0.329066	0.0362092	-2.48085	-0.126189	-0.0487785	-0.846291	-3.90354e-05	0.798063	-0.000169836	0.714791	0.617267	0.232313	0.0203599	0.000522154	-1.23816	-4.79623e-05	-0.0306921	-0.000599925	0.628863	-0.650159	-0.000317637	0.947093	0.353511	-0.367764	0.370649	0.0388491
HSC	1.96385e-06	0.134081	-4.4432e-07	0.0645657	-1.55248	-0.746016	0.275543	-0.0260634	0.862318	-0.177982	0.149691	-1.68685	0.468021	-1.02023	-0.17073	-0.529927	-0.174864	-0.010438	-0.991754	-0.0302454	-4.02662e-07	-0.0344815	-0.202631	0.348275	-5.4496e-07	0.12486	0.0830223	0.000578823	-1.88272e-07	0.482636	-0.060742	-0.21269	0.184044	0.194996	-0.00799226	0.0285299	0.125341	0.203414	0.000339307	6.63388e-07	0.0473342	0.305298	3.1633e-07	0.360087	-0.00452817	0.848662	0.549933	0.207867	7.72569e-07
PB	0.0529616	-0.0929534	3.97464e-07	-0.22103	-0.171546	-0.950043	0.130533	0.170355	0.493364	-0.0445081	-0.323447	0.0201836	0.154937	-1.20321	-0.0911117	-0.241606	-0.405605	-0.0108744	-0.377442	-0.0422876	-7.60546e-07	-0.125366	-0.109764	-0.592401	-3.93995e-07	0.0302006	0.0974437	-1.93034e-06	2.27557e-06	0.0150496	-0.242636	-0.136674	0.164614	0.117438	0.636465	-0.00899881	-0.039817	0.0753551	-0.000130428	-0.0160226	-0.0405103	0.394114	-8.43974e-07	0.0395263	-0.233001	0.130577	0.0131716	0.334667	-0.00220731
NK	0.146217	-0.145038	-5.55585e-07	0.183218	-0.0383178	-0.110333	-1.72735	-0.0223709	0.780957	0.1475	-0.490925	0.0950149	0.144333	0.0516585	-0.391299	0.0807316	-0.230382	-0.156852	0.325115	-0.0281049	-0.0024083	0.0521279	0.0664786	-0.547766	5.00043e-06	0.158245	0.437574	-0.0273636	-2.59603e-07	0.108386	-0.0786662	0.149068	0.405289	0.880602	-0.0591168	-0.00644046	-0.0372589	0.196374	-0.000445458	-0.716631	-0.0320504	0.509857	-2.47531e-07	0.0734327	-1.21676	0.214873	-0.0316151	0.210113	0.107641
PLT	-3.92737e-08	-0.0473065	-8.6758e-08	0.256988	-0.0788314	0.334025	0.144773	0.0558165	-0.228314	-0.187126	-0.134477	-1.82569	-0.05998	-1.18385	0.0338377	-0.343165	-0.216054	1.85429e-07	-0.197925	0.00766401	-6.67673e-07	-0.0530641	-0.00313225	0.109008	1.16689e-07	0.0410891	0.197505	-3.56632e-07	4.61405e-07	-0.6607	0.906473	-0.586625	0.0309168	0.0538492	-0.0261552	1.92073	-0.892986	0.00328736	-2.44235	-2.47399e-07	-1.83874	-0.208563	-2.2299e-07	-0.00480221	-0.727017	0.291629	0.0186415	0.197886	-4.67166e-09
B	0.150406	-0.647484	2.18767e-06	-0.295508	-0.319428	0.00226278	0.411897	-0.0624229	1.17831	0.643243	-0.314032	0.0224902	0.401716	0.144817	-0.529323	0.562471	-0.301095	-0.149492	0.368968	0.018953	-5.13625e-06	0.0506124	-0.353999	-1.14114	8.29857e-07	0.276582	-0.168216	7.44022e-06	-7.13094e-08	0.022339	0.945093	0.144215	0.322883	0.275713	0.690523	0.00334733	0.00906321	0.153771	-0.000113258	-0.00164141	-0.00758665	0.649797	-3.71114e-07	-0.0911818	-0.141697	0.32508	-0.00731465	0.132711	-0.000823269
T	0.14812	0.00381053	-7.64452e-06	0.184562	-0.0289729	0.0530108	-0.657976	-0.040066	0.803581	0.0509166	-0.482121	0.323707	0.245395	-0.182529	-0.276359	-0.00345604	-0.214551	-0.15403	0.399513	0.107721	0.00328645	-0.105853	-0.0560446	-0.411499	-0.000941542	0.260697	-0.193533	-0.00449177	1.27006e-05	-0.0612733	0.274855	0.0716705	0.438404	0.908218	-0.150198	-0.00956687	0.00484335	0.173807	-0.000207265	-0.0505424	-0.0406248	0.366698	8.68716e-06	0.0400113	-0.603809	0.360675	-0.0220933	0.288039	0.376194
MNP	0.125396	-0.613727	3.06886e-05	0.623899	0.0431741	-0.0214955	-0.288407	0.208701	0.367359	0.0473862	-0.776312	-0.511792	-0.101483	-0.893998	-0.323565	-0.131682	-0.447088	-0.0805932	-0.604884	-0.10048	0.332667	-0.235101	-0.0283775	0.313164	0.236112	-0.181735	0.159663	-0.30894	-5.96718e-06	-0.00501607	-0.503291	0.0954896	0.372104	0.63651	-0.0867759	-0.0164615	-0.00931673	0.212915	-0.00110758	-0.00939408	-0.0293086	0.53912	1.58053e-05	-0.0687829	0.822675	0.73683	-0.0408694	0.471862	0.00458533
ERYTH	6.80543e-09	0.0295772	-4.58096e-08	0.121678	-0.0501359	0.0171152	0.150867	-0.0167133	-0.0297475	2.79172e-07	-0.0507763	-0.212749	-0.0461635	0.251873	-0.0244097	-0.00368661	-0.028264	6.60227e-08	-0.0203854	0.0542127	1.52537e-07	0.00856542	0.000716781	0.161189	-6.05947e-08	0.103569	0.0614714	3.34204e-07	-8.23656e-07	-0.0825005	0.00409144	-0.0214784	0.00129287	0.058253	0.00363293	0.0133767	0.00259726	-0.00429351	-7.49556e-06	-2.47884e-07	0.0122497	0.0424394	9.4081e-08	0.0393694	0.109442	0.169156	1.50871e-06	-0.0437733	-3.58536e-07
[truncated: 84 more columns]

## Sheet: RNA
Gene name	2	4	6	7	9	11	12	13	18	20	22	23	24	25	26	28	30	31	34	41	42	46	48	52	55	56	66	69	70	72	78	84	88	97	99	100	103	104	105	107	108	110	113	117	123	125	129	135	141
ASMT	0.393921																		-0.204607												-0.156235
PIMREG							-0.510717				0.136745										1.70935							0.300617												1.77953					-0.340784				-1.063
PKN3																																												-0.264113	-0.108935
BTRC							-0.616761				0.222394																	-0.349207										0.268547					-0.203128
ALOX15									-0.225384																																		-0.674078
TRAPPC4						-0.310229	-0.187428		-0.742741		0.203948							0.494883																								-0.493544				-0.50833		-0.257899
NCOR1				0.114065			-0.207211				0.513674			0.419223								0.293286									-0.176163			-0.416407								-0.680692				-0.529269			0.14831
NDUFAF1						-0.313571					0.305072
COX5A			0.199278						-0.344706						-0.256985				0.601484						-0.398312			0.166146						-0.342842						0.0533195						-0.606228		-0.218051	-0.393104
METTL9							-0.322722				0.655601			0.299612																				-0.274248								-1.26353	-0.231718			-0.998226		-0.476524
OR52M1									-0.161678		0.178885					-0.0519668			-0.0846421
CHCHD7							-0.224685				0.206327				-0.664999				0.470605		0.187819			-0.313025										-0.377873													0.40303	-0.339215
NOG			-0.273346											0.208514	0.175094
N4BP2L2				0.249801					-0.329657		0.252581				-0.566516																			-0.502427						-0.115082						-0.116452	0.349024
ANKDD1B							-0.181114																						-0.493123
LYRM9															-0.325299									-0.430616										-0.564299						-0.239416			-0.127062			-0.299313
ELOVL5						-0.267767			-0.605594		0.27288			0.341345	-0.341239			0.233224				0.454719												-0.13868						0.10859						-0.478868
BNIPL								-0.231776			0.186873	0.0969173																									-0.0727464											-0.196739
SEMA4F											0.165124								-0.529276										-0.700642										1.26473						-0.264332				0.141872
ATP6V0A1														0.322947			1.55529																			0.902302			-0.855512						0.827785	-0.296719
LMBR1											0.325145			0.105336	-0.247932					-0.490112		0.379213
CILP2								-0.0605705			-0.075399																				0.119624														0.0511182
STAB1				0.371143							0.307436															0.317279																			0.684928			-0.205481
MIGA1											0.240272				-0.533932													-1.02093	-0.345107
ITGAX		-0.757344					-0.468079				0.43883				-0.528535						-0.474917					0.446497
TP53RK							-0.338675				0.277933				-0.306004			1.00945											-0.266412					-0.308969															0.208948
SQLE			0.316841														0.721393		0.400152						-0.79944								-0.321453		-0.726157
RAB4B																								-0.259366
GRM2											0.155423				-0.140808														-0.426691				-0.250305											0.0877642	0.055797
POGZ									-0.597564					0.296062	-0.937044			0.214644							-0.145088									-0.482481												-0.351926	-0.184609		0.188378
C2orf68											0.330403			0.454631	-0.275263																											-0.72559						-0.294334
TOGARAM2							-0.945712				0.116268								-0.352884										-0.437105
SLC30A5							-0.216009				0.203154																						-0.558102			0.16995						-0.352636						-0.42029
IGHJ5			2.0154					-0.329528	0.204273					0.233394					-0.140827				-0.00580679						-0.177716																			0.436128
WDR12											0.166081														-0.690392				-0.183507
ETFRF1									-0.700188									0.331417	0.233734		-0.415214												-0.805428	-0.309091					-0.57392			-0.552003
NCDN									-0.303766		0.161902			0.151736					-0.215736																-0.448048			0.122446
SPDYE17									-0.0800617		-0.00339217				0.0785244																															0.0585558
RELA						-0.249131	-0.417421				0.283269				-0.509135			0.254109
PELO				0.181268														1.1218				0.40762												-0.191311	-0.972484	0.27053			-0.868593
HEBP1																																											-0.908196			-1.2309
HPD								0.210842			0.255425				0.107076
ZNF664														0.349858							-0.201076				-0.310355									-0.442807
TSEN54							-1.03938		-0.616713																-0.19804									-0.55174								-0.778879
TNNC2							0.117241
PPIL2											0.20442			-0.109576	-0.533903				-0.0197488										-0.281147					-0.156657								-0.322947
RECQL							-0.125139		-0.222684		0.440129																						-0.357347	-0.150568
AC007325.4							0.0577823		-0.15233		0.0990027		0.178178						-0.0716329										-0.121289																	0.230024
PLGRKT							-0.231509		-0.636609												0.843947							0.385907					-0.916638	-0.270611											-0.452044				-0.440167
PHF20											0.236162				-0.414961							0.0593585																	-0.747464							-0.545957		-0.207647
HCAR3											0.363532										-0.88123	0.417443											-0.230659												0.457573			-0.192606
SCAP											0.305797				-0.486322			-0.166473	-0.0461476																													-0.181373
ADARB2											0.16658				0.194623				-0.289212																	0.222471							-0.410521			-0.0906422
TOX4									-0.262144		0.381724				-0.558489		0.412303							-0.259729										-0.453275														-0.297237
TUBA1B											0.382778			0.351231							0.580456				-0.294947			0.418313						-0.542048					0.65186	0.986946		-0.858046			-0.284813	-0.655771		-0.475615	-1.16681
SGK3											0.21965																							-0.413686								-0.472895				-0.231425			0.399816
ARHGAP45		-0.368991					-0.764881				0.55535			0.314291						-0.267038																										-0.233296		-0.407053
GPR42									0.166147																								0.231412									0.116508				0.110959
S1PR5							-1.36674				0.242496							0.539645	-0.454771																										-0.642727
PLPP3									-0.0976326		0.243885	0.155715																			-0.722997				-0.302739				-0.391751				0.168131					-0.167268
AMBRA1											0.173255								-0.229377	-0.372051														-0.167503	-0.456822										0.190527
CYB5D1																												-0.308682	0.318234
RAC2				0.171806		-0.25333			-1.08556		0.4654	0.239898			-0.352543																			-0.212398		0.926101						-0.944112			-0.156605	-0.689372
MRPS16																	0.312891								-0.35067									-0.325758									-0.198627			-0.423419
SOS2		-0.512864					-0.512881					0.170075			-0.707733										0.212	0.27532								-0.181064								-0.417726						-0.235299
EDC3									-0.455742		0.289046							-0.112579											-0.373196
FCGBP							-0.414448																								-0.310035													-0.0761689					0.721013
NBPF15															-0.358626														-0.657095					-0.366968					1.13702
ZNF516	-0.106948	-0.498042									0.362255	0.247449			-0.242839					-0.297786					0.140919	0.599195		-0.499922														-0.140093			0.160149	-0.140359		-0.275202
SPRYD4									-0.24988					0.105633															-0.803762				-0.460749
PARD3														0.482494						-0.061245		0.293547				0.347887					-0.440596																	-0.0665995
RGS3							-0.913984				0.422989				-0.674173																											-0.330552			-0.391554
FBXO4									-0.770088																-0.123631				-0.211615
PKP2											0.202792																									0.3291												-0.22211
MRTO4			0.522615						-0.690631																-0.959468														1.0709			-0.381777
SLC44A3								-0.182323																																								-0.190628
RGSL1									0.143518		0.11444												-0.0174084																						-0.0775479
PIGW			0.393119				-0.179992												-0.333468						-0.253273								-0.358328
MTHFD1			0.53438						-0.336555																-0.917229															0.303397		-0.37406							-0.811362
KLF14											0.0045958																						0.234307															0.18163
RPRD1A									-0.937795		0.189335						0.497871											-0.379269						-0.212372								-0.545808
PIP4K2C							-0.402528								-0.611675			0.0718975	-0.176731					-0.394248										-0.352515	-0.657617					-0.142817
MYADM											0.634559			0.495918				0.455035	0.443041		-0.216289	0.385199											-0.593969	-0.361363								-2.12203				-1.15447		-0.359534
SLIT1																						0.212933						-0.246461
NOL3														0.20045																					-0.226182										0.246438	-0.163618
LGR6							-1.25723												-0.190662																														0.496217
DENND10							-0.501823				0.641567			0.33549					0.634205						0.353582																					-0.328631		-0.438237
ZNF575											0.262396								-0.170996					-0.21591					-0.245325
COBLL1			1.29234											0.319697						-0.549009																						-1.10467	-0.40567
SLC1A3				0.197952																					-0.761473																					-0.218448
TRA2A						-0.350149			-0.7131		0.245537							-0.148087																-0.361933								-0.803067							0.163813
CENPW			0.456132																0.876503		1.24679							0.481297					-0.36607		-0.565295					1.42151						-0.165246			-2.05321
TNFRSF19											0.0652414																																	-0.165667
NOM1		-0.254311									0.245397														-0.48575				-0.25229																	-0.24901		-0.2868
STMP1			-0.42125									0.422125			-0.625976										0.164964									-0.241928									-0.854062
LPCAT2														0.474555	-0.682577																														1.18172	-0.564265
LILRA5											0.318404														0.205275																				0.622034	-0.82221		-0.228434
ST20												0.182062																											-0.869407	0.296304				-0.347007			-0.291436	-0.149894
POLG											0.367028			0.146119	-0.40404																																	-0.197016
L1CAM												-0.0654448	0.36045																				-0.193061
TRBV6-6																												-0.173014																		-0.231069
BCR							-0.373888				0.406837	0.236262		0.309703
TBCE							-0.358193				0.332353										0.460414								-0.2531																	-0.263087
SLC35A4						-0.230468	-0.28508				0.32288				-0.356623			-0.081043			0.239288																					-0.710455
MED21							-0.290424											0.855613																-0.238708								-0.631356				-0.601018	-0.615522
NSUN3			-0.285993				-0.501417		-0.628754						-0.653795										0.419614	0.286464																	-0.46317
TRHDE											-0.103522			0.182673						-0.161651		0.145072							0.312983							0.132046										0.204897
NAP1L1		-0.33874				-0.343056					0.229467	0.287707																			-0.348271		-0.438694	-0.56506					0.820578	0.360148		-0.887643			-0.220393	-0.69334		-0.395891	-0.375811
BCL10							-0.523529							0.178707	-0.272141			0.363499											0.204762					-0.448981												-0.258689
COG6							-0.897341										0.74479																					0.199516
KLHL29									0.188631					0.119195	-0.129917														-0.475293
SLITRK5											0.0717696				0.136188
PPP1R14B			0.521325											0.425636					0.171535						-0.394866																					-0.214244		-0.265685
SLC45A4							-0.427627							0.484504						0.00547818						0.673715		-0.51342
UBC				0.321608							0.50296			0.283646							-0.136996													-0.653252	-0.39504							-0.773454				-0.389182		-0.326667
OGFOD2															-0.227888																		-0.625686	-0.209803
SLX4									0.205597		0.310081			0.195109	-0.482223				-0.342529	-0.376971																									-0.19168
GGH			1.57076																		1.33311							0.46026												1.39917									-1.2033
CPT2														0.245423																								0.110172										-0.218451
CLSTN3							-1.33987
ATF4			0.203109								0.215113	0.323033		0.348898					0.483177															-0.441926								-0.391756						-0.364351
ZMAT5						-0.314386			-0.334495
TRABD															-0.407057
CHMP4B									-0.150435		0.277978																																-0.171231			-0.673578
HRH1							-0.112136	-0.180536																																								0.172115
PACS1		-0.388002					-0.304516				0.346784			0.266795	-0.29616				-0.386783	-0.0508465								-0.440058														-0.37735				-0.451775
AZI2											0.389295																	-0.4429														-0.86946				-0.333314
CHD4							-0.549143				0.231715						0.906273
CHST13											0.348833	0.799573		0.260179																									-0.56448							-0.432167
FASTKD5														0.164458				0.776054																												-0.266726
SRGAP2											0.50555																																		0.298866
CDHR4																																													0.0380868
WSB2				0.280896							0.585397																																					-0.322424
MRPL39			0.443918						-0.696269		0.274794			0.343839										-0.14944	-0.431234								-0.277118		-0.552249
C4BPA								-0.233598								0.0328679				0.127759						0.114104																		-0.0468008	0.045973	-0.21107	-0.280374	0.203038
TRAJ1								-0.158416			0.052737				-0.149503								-0.0289974						-0.73363																0.10455	0.0873426
KIFC2																			-0.173103	-0.353752	-0.374271								-0.706495																			-0.180728
MAGED1			1.19109																						-0.343678														-0.530209
SYCE1L														-0.19587																				-0.207969				-0.157782	0.118015						-0.117051
ERP29						-0.167507								0.408172	-0.253552				0.50069						-0.102656									-0.571077						0.0575767		-0.721555				-0.495812
KAT7							-0.767328								-0.540271			0.290786																								-0.507582				-0.489605
NR3C1											0.370612				-0.659418			0.2578															-0.574025	-0.32528												-0.647004	-0.114633
AHDC1															-0.571048			-0.236619	-0.246542																											-0.33386
BET1L																		0.141788																-0.711399						-0.0899087							0.250999
HOXB3																													-0.525622
NETO2			0.547597								0.236205						0.265998			-0.312373								-0.764215																	0.332054
ITLN2						-0.00544497									0.106366								0.0512992																						0.0779351
ZNF138									-0.300864																-0.348443										-0.494074
SMPD4									-0.529887						-0.385541						0.178795												-0.766509	-0.193851					0.665374
P4HA2											0.117131														0.440599												0.161153											-0.117465
GEMIN2											0.298963
KATNAL2											-0.122806																						-0.460599												0.182387
CDKL5														0.129508								0.291376				0.340674		-0.79556
LCN12																													-0.249362
CD6	0.335364										0.187292								-0.730429	-0.407532									-0.705918		-0.483065		-0.520446	-0.464147
IKBKE											0.274509				-0.400992				0.000562657										-0.44792																			-0.258579
IGLV4-69			2.55915																	-0.395142													-0.669763							-0.154988									0.512724
GCHFR							-0.684392				0.418696										-0.339964			-0.334108																			0.168295			-0.475989
BCL6B											0.0561113
NEU3											0.282705																	-0.591311	-0.253746					-0.14718											0.0977557
TMBIM4	0.164038						-0.473749				0.178244																															-0.795948						-0.233701
PMM1											0.433836										0.331467							-0.616915
GLIPR2						-0.427024	-0.691494				0.501385				-0.791363										0.168285														-0.848376							-0.322047		-0.539024
MYOF				0.319395							0.19304																																		0.988304	-0.185621		-0.238329
AKAP7							-0.341809		-0.515976		0.255107								-0.330039															-0.620944								-0.337848	-0.616711
MGP																																											-0.0659663
LRRC57		-0.451738									0.30186
ZNF555									-0.227887		0.105839			0.137708				0.482486										-0.868773
TOMM20L														0.0527353
CD84			-0.297072																														-0.47606													-0.684331
HDAC2						-0.412201			-0.796557						-0.471699										-0.269616			-0.306619										0.266227	-0.836132	0.0819694						-0.521704		-0.332421
ZNF155																		0.829768															-0.670855									-0.104555							0.457019
CHIC1																			-0.547734					-0.304777									-0.607888	-0.541041											-0.230781
PNOC		-0.382583	1.33079	-0.254276		-0.0988822														-0.342333	-0.41253																					-0.303091
SLC35B1			0.548433															0.165063			0.271554				-0.20937				-0.219628						-0.320288				-0.435404
COPS9									-0.283064		0.487643							0.20129	0.452513															-0.281775												-0.519594		-0.350235
PROCR							-0.803529				0.0818527																																		-0.573502				1.03784
CAMKK2											0.134556			0.396931	-0.677568					-0.285474		0.228937				0.254258																			0.388006			-0.181603
C15orf40											0.253555																		-0.498195					-0.40902												-0.820489
GIPC1							-0.369289												-0.518056					-0.154366																								-0.188429
IER3				0.328922			-0.554139										1.06575									0.18316			0.262406											-0.282346
ODR4											0.316225				-0.112444			0.20639
PPP2CB																																	-0.750375					0.367127							0.472372
IPO5																															-0.31816							0.030529				-0.803193
POLR3F									-0.740143																								-0.500933									-0.632065				-0.197181
MAPK12			0.330159				0.0968479				0.17931										0.332583																		-0.181908										-0.251979
CFAP161			-0.291134											0.45089																	-0.310863					0.615692
DIRAS1							0.188355												-0.327395												-0.38931								1.05778					0.135597		-0.0880575
TPK1							-0.345626				0.230767				-0.214763			0.16406						-0.227772	-0.188679									-0.301625
ZDHHC2		-0.560534																																					-0.40111				-0.743178
POGK															-0.322223										-0.216261														-0.532013			-0.247055						-0.271435
CAPRIN1						-0.23499					0.461377			0.249545	-0.529298			0.181463	0.173343						-0.13247									-0.273611						0.109975		-0.467983						-0.39674
DLD						-0.310189	-0.277688							0.239497				0.148001							-0.228957																	-0.901371							-0.297363
PCGF3							-0.48458				0.298804			0.250298																									-0.743718
MSRB2											0.573412			0.439836																															0.403033			-0.504926
ZNF787		-0.357818									0.350818																																		0.501664
IFIT5									-0.420372		0.497865							0.347914																					-0.357236								-0.136951	-0.414336
GLYATL2							-0.143969
STXBP6							-0.137215				0.189263
FAM81B												0.266796		0.0914621																						0.424121
PPP2R5C							-0.722161		-0.602469		0.343186				-0.675295														-0.242021					-0.55238						-0.241314
RASSF7							-0.27678		-0.292082		0.205003				-0.531789																			-0.428753								-0.493095
UBA7											0.510592	0.238604		0.258995							-0.158808							-0.418615																		-0.285622
SPDL1			0.227369																		1.3254			-0.267632																0.662224
GALNT18			0.369229																							-0.0904956
CD40LG														0.528289					-0.626507														-0.626221																-0.00178123
HNRNPH3							-0.242037		-0.374239		0.209195							0.173846			0.225323												-0.667108	-0.47596								-0.468236						-0.304731
TAF1B							-0.487873																											-0.418677														-0.233533
PLXNA4							-0.220627							0.26957						-0.0861879									-0.619885
ECHS1	-0.163767		0.342451			-0.249532					0.242526								0.451875						-0.25847									-0.371536								-0.540595				-0.795638
CDR2											0.120533							0.245068															-0.924462	-0.286068													-0.0754131
ABCB4		-0.675335					0.312238												-0.124112						-0.395946																					-0.144784
PDLIM7	-0.272672										0.34726	0.511439			-0.486201		0.467049			-0.157215					0.342892															0.489656						-0.49377		-0.394975
ARL3											0.376568														0.148968														-0.891309									-0.268906
LONRF2								-0.0345823			0.0249598	-0.153563			0.160654	-0.115739													-0.107242																	-0.1683
GORASP2			0.442007			-0.156512					0.148399							0.270763							-0.198393									-0.586295								-0.277445
SLC35F5							-0.440341							0.230986	-0.189736																											-0.45407
TMEM131L							-0.419151				0.40843				-0.242684																-0.826596		-0.363391														-0.181473	-0.319402
BTN3A1							-0.890182				0.17275				-0.394736				-0.120925															-0.482884								-1.1434
NRBP2																			-0.242467	0.102529						0.278739		-0.592751	-0.412605
C11orf21							-0.632037				0.361432			0.263077	-0.518064						-0.174678													-0.271581								-0.568576
MFF				0.0976491		-0.327107											0.355878																	-0.23226								-0.877808				-0.591779		-0.251728
ZNF420															-0.477373				-0.552996															-0.405629											-0.209411				0.317474
SLC30A1											0.426398	0.315662					0.704278																						-0.731259							-0.192987
SYNE1							-0.698481								-0.539679					-0.364793		0.329298				0.357461								-0.397185								-1.05852
TRGV10							-0.724658												-0.456542														-0.536389	-0.417904											-0.524108
COMMD3														0.163902														-0.647462							-0.694625							-0.56971
SPART									-0.939973		0.399611	0.43527			-0.511349										-0.24058								-0.493288	-0.503077
MPP2											-0.0816408	-0.122164
ABCA9														-0.0950783	-0.0711696													-0.207431					0.0666226															-0.302134
CPNE9														0.131563																			0.115765
UCN2			0.106424					0.0857638			0.122328				0.117454																	-0.0344814
PIAS1							-0.608963		-0.8647		0.480041							0.300158										-0.633461						-0.392865								-0.834471				-0.635268	0.0649952		0.186803
TP53INP2											0.334787			0.441404						-0.291857																			-0.351773						0.2639
PRCC							-0.414487				0.23359			0.285141	-0.412434			0.151427																	-0.37675							-0.751955				-0.305948
AKIRIN1											0.50702																																			-0.329656		-0.372614
UBE4B							-0.294415				0.427919	0.143621			-0.300534							0.177856				0.261867		-0.314666						-0.228685												-0.395584		-0.26885
COX7A2L						-0.234534					0.213619								0.482781						-0.107137								-0.321458	-0.354364												-0.549988		-0.324971
CFAP97D2							-0.227193				-0.140854
CYTH4				0.217955			-0.466822				0.245974				-0.356912				0.203459							0.308618								-0.48923						-0.104365
FAM135A											0.163575														-0.357359								-0.2838	-0.147947								-0.312882
ATP2A1																																								0.222388
METAP2															-0.348572				0.257891						-0.298891								-0.867763	-0.187329						0.0931204						-0.619547
DPY19L2									-0.402804																								-0.78858	-0.158481
GFM2							-0.437833				0.280148						0.298093	0.215298							-0.256207													0.226401				-0.915712
HSCB			0.308641			-0.402985													0.612903										-0.188882										1.30678
LSM7			0.170425			-0.182736					0.156293								0.504087						-0.331248			0.140036						-0.40234												-0.561423		-0.328655
ADAM8							-0.615986				0.225533				-1.14077				0.0188745	0.0261096		0.368555			0.621217	0.244109		-0.679898							-0.927872			-0.311278				-0.446204	0.10529					-0.268144
TIMD4			0.297059								0.167974			0.160984															-0.328268																				-0.713994
ZNF205																																										-0.193609			0.290646
C12orf10						-0.394241					0.220504				-0.153645		0.392665																	-0.232234								-0.625727	-0.326956			-0.684222
SMO									-0.132835																-0.0986275									0.0465942
SCYL2				0.145021			-0.333722				0.391705			0.158815										-0.307841										-0.212822								-0.701728			-0.274036	-0.436102
C3AR1				0.260458			-0.804024				0.258324									-0.272809																													0.701922
MYO1G							-0.388757								-0.517598														-0.184437				-0.52675	-0.134156												-0.354433		-0.218194
MAFG												0.362464		0.445166			0.747297								-0.293213	0.315986																						-0.254106
RBBP8																																								0.829529			-0.20398			-0.481413			-1.58825
GLIS2														0.157598	-0.278706														0.40956																0.0845983
CAMP		-0.286979							0.131973					0.253004	-0.310665					-0.304878	-0.235502	0.300503				0.471247						0.139921											-0.283604
FXR1						-0.358412			-0.412551																									-0.297613								-0.904946				-0.245057
AC099489.1		-0.248647					-0.252333				0.0788408			0.219598	-0.328549					0.244179		0.445161				0.849062
RRAGA											0.518557				-0.258084			0.514952																					-0.817612									-0.361935
CD5																			-0.585501												-0.680572		-0.501908
PCBP1							-0.409231		-0.343315		0.381861			0.218901	-0.333121			0.203636																									-0.324092					-0.309826
CHMP2A									-0.592122		0.525898			0.242995					0.246751															-0.154121													0.45995
STK31								0.078461			0.396399																		-0.340426
HCN3														0.200399	-0.112881				-0.209087										-0.279055					0.0213468											0.0791445
PTCH1							-0.584745				0.13854				-0.410319				-0.405561					-0.162922										-0.0996869						-0.22982
IGLV2-23			3.0121																	-0.786453
SWAP70		-0.633522		0.0407458					-0.414725						-0.167372																							0.26243				-0.31773			0.302595	-0.160309
MIEF2							-0.337496				0.261317			0.120108											0.315493														-0.412575							-0.228667
ABCD3																									-0.157958								-0.452215					0.240678
HEXB		-0.286992					-0.384057				0.264544				-0.349541		0.634223																															-0.385616
SF3A1						-0.293422			-0.530483		0.40321				-0.351608																-0.151887			-0.202549						-0.0524145		-1.096				-0.583406	-0.0134974	-0.41452
OR6N2								0.56546					-0.23317										-0.0323877																						0.119955			-0.0354151
GUCY1B1												1.30448		0.395032																	-0.346257					0.695905									-0.268728
GJC2																			-0.0946739	-0.0653644																							-0.499709	-0.0938195	0.11184
ARL5A			0.228935						-0.235958		0.231268																													0.104999								-0.145773
LAMC1			1.06112											0.279324	-0.287636					-0.451991															-0.499439									-0.216659
SH3KBP1		-0.24107					-0.480055		-0.754476		0.384332						0.444408																	-0.123517														-0.548935
NUP62																					0.195952				-0.253746																	-1.19898
ZHX2																			-0.410487	-0.505919				-0.482763																		-0.275289
HDAC4	-0.197933	-0.485883		0.230485			-0.600636				0.509558			0.346271						-0.0428137						0.226653								-0.15446
SLC26A5												0.147848
EFS														0.0583397			0.114275						-0.109727										-0.0868736															0.103778
TMC4				0.116123			-0.462401							0.21037	-0.427597																			-0.205676															0.422834
AOAH							-1.61686				0.363043				-0.483724										0.19034														-0.441489							-0.381589			0.366075
ATP6V0E1							-0.187132		-0.690847		0.636889				-0.342067										0.262277									-0.137047					0.733426	-0.0890213		-0.604591				-0.510033		-0.25341
ODF3			0.127938								-0.140639
RANBP10																			-0.335444	-0.295117																						-0.283413	-1.75463		0.105836
RAD54L			0.578379																		0.752079																			1.42541									-1.39604
DUSP28																																														-0.223547		-0.342389
INAVA			0.467853								-0.0732483					-0.134948																0.105311
WDR19																																	-0.469294	-0.447336
CCDC25						-0.229614															0.281865												-0.509201	-0.283525					-0.786213			-0.469305
ROPN1L							-0.521821							0.147046							0.28234	0.359496				0.307284										0.296904
ANGEL2									-0.327051		0.323114				-0.351864									-0.422682					-0.304869					-0.172891
HDAC1									-0.382798																-0.171364						-0.26793			-0.410298								-0.686974						-0.176011
CCDC112									-0.915954																																	-0.414807							0.475272
FIGNL1			0.11864															0.309154	-0.308703		0.436294								-0.192983				-0.351056
SLC25A33			0.251542												-0.26778		0.131676																												0.130041			-0.307962
CDA														0.204196											0.427481																				0.772461	-0.213748		-0.490105
LRP3				0.20127													0.172505									0.285782																			0.178551	0.0388965
APOBEC3F							-0.586184								-0.232437			-0.222506	-0.141361																							-0.618997
CCR8																			-0.22063														-0.283002															0.139922
NTHL1			0.580391						-0.298447																-0.414378			-0.367113							-0.708283													-0.158085
DAGLA									-0.0888663		0.189505																																					-0.276406
TMED7											0.256428							0.392181																				0.251708
FPGS			0.119425												-0.787838										-0.454767				-0.347638				-0.421672	-0.436691					-0.750873
KLHL21		-0.263438		0.166806			-0.158133							0.146943				0.325902	-0.23041	-0.07671						0.470837		-0.429833						-0.356862
SLC19A1											0.371897			0.349647	-0.260023					-0.17672		0.373427				0.224032		-0.79617												0.340242					0.372701	-0.224069			-0.518531
ZNF639									-0.299908		0.323136			0.2783														-0.377758															-0.139525
KCNJ14			0.188608								-0.0316108																		-0.389689
FTCDNL1																									-0.299502				-0.378692				-0.445416													-0.140692
TRAJ30									-0.165668								-0.128472						0.0502763						-0.373064															0.0437602	-0.171928
KLHL20															-0.409143										-0.275379				-0.254204					-0.419805
TCAF1							-0.861787		-0.586176																-0.243576																	-0.678433				-0.431559
CARMIL3							-0.462976	-0.373135						0.0379843					-0.278207														-0.388281							0.330936					-0.154369
IGHD3-22			0.19029					0.283493					0.142503	-0.0670825																																0.211457
AOC2									0.0947123		0.234946	0.100476								-0.15854	0.303531	0.363721				0.42294						0.120761												-0.0825099				-0.271221
FAM107A															-0.0170929
CCZ1														0.11274	-0.41531		0.230923																-0.380078						-0.369512									-0.383574
ZNF500																									0.171904			-0.725751	-0.72529					-0.161342	-0.324992													-0.236045
AC005520.3					-0.06428						0.344483	0.0812072
USP20																				-0.232039								-0.455782	-0.294887					-0.395578						-0.115772
ZMAT2											0.38701	0.28319					0.321243	0.187846																-0.292927									-0.55012
CPSF3																												-0.238217																		-0.552394
KIFBP									-0.26195						-0.243447			0.350658	-0.194547		0.536962												-0.167568					0.284491	1.16356									-0.205862
COP1				0.294585			-0.218859				0.388724				-0.237781		0.331632									0.486527		-0.254701																				-0.305116
ENO2							-0.369356				0.20188			0.248992					-0.595626										-0.462888																-0.128205
SRP54									-0.477389		0.280503							0.17921																								-0.573079
GPR68							-0.562205					-0.105234			-0.272431			-0.18825	-0.48356
ADGRG3		-0.376259					-0.666946					0.13378								-0.0500514	0.765502	0.314114				0.870621
TNFSF11
COLEC12									-0.161597					0.144407																	0.11675		-0.103276				0.110499								0.043445
NHSL2							-0.379518				0.344165			0.156701	-0.54015							0.153636			0.163172	0.305481	0.108733												1.52674							-0.240428
FAM13B						-0.34455									-0.411445			0.179078		-0.032542														-0.227619								-0.54167				-0.363217			0.560849
BCAP29																									0.281971				-0.376011									-0.159474
CCL4							-1.39295				0.348299			-0.429666										-0.477734																					-1.14237
TSTD1	-0.143744								-0.651752																						-0.448131			-0.193523					-0.809865						-0.49935
CMIP		-0.517491									0.356572	0.431986		0.241182			0.650266														-0.176092			-0.124852												-0.208492		-0.17777
RBFA									-0.811488		0.163808														-0.753964				-0.391356																		0.293114
MIER3							-0.332246					0.124166			-0.247045			0.785327	-0.178461														-0.328498					0.354835
IGLV2-18			0.914792
GPR137B									-0.120971		0.395972															0.289878
WWC3		-0.383207									0.416398			0.212808	-0.373103										0.148156	0.519494																	-0.195414			-0.298279		-0.307197
PPCS									-1.10938		0.296033								0.447328														-0.358094	-0.299397								-0.262671				-0.363789		-0.28959	0.189897
SRRT															-0.313794		0.342855				0.306029												-0.487305	-0.454034								-0.312348						-0.305498
OR56A1							-0.104681																			0.107705							-0.18862													-0.165795
ZNF451		-0.445339																										-0.515421					-0.607447	-0.324152									-0.313109			-0.192716		-0.453895
XYLB							-0.240051																						-0.51365				-0.305367							0.285545						0.160093
S100A4									-0.898889		0.317597				-0.383173						-0.175081													-0.173988												-0.727864		-0.459737
IGKV3-15			3.35365								0.279341									-0.887491															-1.66327
DIMT1									-0.244941						-0.350378			0.20761							-0.749288									-0.154256				0.0537125	-0.487014						-0.485233
SYN2									-0.0488098					0.109486											-0.269445																					-0.166316
MOB3C							-0.317898				0.251664							0.265942		0.106942											-0.407559																		0.27849
ZNF672		-0.397525		0.240015							0.296597				-0.507626													-0.431602								0.31257
MAP11		-0.459411		0.141886											-0.502894					-0.459111					0.13152	0.312307																						-0.224509
PRDM10							-0.328785								-0.347632			0.38428	-0.343427							0.277707								-0.203422
ELOVL3											-0.139662				-0.120086									0.179971		0.193378																						-0.155895
HSPA2																			-0.175845
AC011448.1											-0.0799196																																			0.102205
TADA2B							-0.146728				0.171101			0.272153			0.250526		-0.156914			0.044099			0.200362	0.442583		-0.238932											0.121328
IGFBP4											0.148502		0.323845																		-0.431079									0.283357			-0.169909		-0.112645
RPN1			0.443752	0.174092							0.382664			0.459423											-0.371445									-0.364445								-0.53225				-0.454563
IGLV8-61			2.50484																																														0.426917
TFF3								-0.0339465	-0.183074				-0.224517																														-0.205816					-0.217159
USP18											0.2833				-0.46406																		-0.851015
DDX17									-0.637498		0.461509			0.281922	-0.581434							0.140686			0.139782									-0.534994						-0.0735351		-0.242398				-0.528697	0.348867	-0.226368
ALKBH6							-0.365799				0.123287				-0.264452														-0.586031										-0.321115									-0.193453
STK25							-0.860598				0.368785				-0.652568				-0.0542643										-0.452337																	-0.915297		-0.317191
MPDU1	-0.118814										0.33496								0.626136						-0.291269										-0.380183				0.369616			-0.401088				-0.570355		-0.261281
THBS1			-0.669217						0.367542		0.586707	0.469216		0.611918							1.31295																		0.803367									-0.388686
ANAPC5			0.160321											0.312069															-0.197421					-0.337852
SLC35B3															-0.326776																																-0.180364	-0.184162
BICC1
SDR42E1			0.244937								0.202197																		-0.251952
RNF220							-0.407063				0.210563			0.119354															-0.203917						-0.504057							-0.346636			0.238435			-0.216941
LY96															-0.372698				0.599878						0.215526																				0.309808	-0.845777
DNAAF3																	-0.211612
KANSL1L											0.328527			0.360338														-0.969002
UBE2W		-0.449896					-0.240002				0.390185				-0.659159																							0.149335	-0.681447
SRCIN1											0.258781								0.0265589
WDR75																		0.601941			-0.172785				-0.435246								-0.736649
TRAJ8								-0.202461											-0.122323										-0.731139		-0.0494609											-0.113482			-0.0215821
ANKMY2							-0.25957		-0.29963																								-0.824448
TIPARP							-0.718259		-0.67938		0.319584																												-0.480782							-0.727455
ATP6AP1							-0.443594					0.435253		0.277599											-0.230605										-0.470618	1.21856											0.39881	-0.233539	0.139184
BLOC1S4															-0.288983			0.262786		-0.224399																									0.405643
C1GALT1							-0.310415								-0.358604																-0.445392		-0.772831	-0.354558
LYSMD3														0.19637	-0.392101			0.698325			0.148465													-0.273015
ZNF449															-0.184906			0.297958															-0.423622	-0.188423				0.212407
PRXL2C															-0.505982														0.272546										-0.764752
PEPD									-0.432217						-0.665872										-0.332717																					-0.784602		-0.156332
DMAC1	-0.123937								-0.716786		0.313009			-0.165267											-0.472844									-0.159038												-0.2966
ATF7															-0.395864
WWC2											0.283316	0.214045			-0.198053																			-0.20055						-0.168926					0.105411			-0.160819
TRBJ1-2					0.0422672						0.0300584	-0.101945		0.0706667															-0.494575																	-0.161791
IQGAP1							-0.513		-0.362283		0.756304				-0.410251						0.0625032				0.182436																	-0.640893				-0.181668		-0.3989
B4GALT7							-0.324233																						-0.263863																			-0.250183
AZIN1						-0.453905	-0.701857											0.275795			0.149261																									-0.5636		-0.177292
ALG3			0.451098						-0.40562		0.160341								0.349532						-0.328501																	-0.259897
DDT									-0.7256										0.564621
PPP4R2							-0.494604				0.264776			0.175614	-0.564816																				-0.620803													-0.242603
KCND1				0.148726										0.177885						-0.171005		0.221917																							0.0736568
ITGA8			0.720697				-0.0914673				-0.130034	0.0758181		0.0794366
VSTM1											0.262988										-0.672536					0.14249							-0.301545												0.431618			-0.346005
SLC16A3							-0.866987				0.411759			0.448172						-0.431714
ETV1								-0.305271									0.134027																									0.0716785
RILP											0.194576			0.385841							-0.3167																						-1.51567
CCDC153																					-0.256619							-0.460563																	0.171626
GLRX2																		0.451587	0.375252										-0.216251									0.307609				-0.919677
AMH														0.136711					-0.152747										-0.394624		0.0777876
FRY				0.246865							0.38281																	-0.699046																		-0.569203
KCNE3		-0.246132		0.290337										0.413906											0.480756			-0.505263								0.325043			-0.914413						0.392112	-0.284478
EME2																										0.406468			-0.367193																0.290341	-0.540578
ZBTB17							-0.17553								-0.469791			0.246087																-0.138253								-0.388215
OR9A2
ADAMDEC1							0.138809		-0.113967												0.346652																											-0.157238
C1orf35																		0.331916										-0.603523							-0.539866							-0.411452
DEDD2		-0.448986					-0.730842				0.321834				-0.589147							0.332785																	-0.645489							-0.355467		-0.403293
TMEM208			0.436383						-0.573667										0.67068		0.108235													-0.194152
COPS3						-0.3726			-0.386201						-0.189967			0.255687																-0.198804									-0.414699			-0.404165
CEP83									-0.180353																-0.619687									-0.258352
EPAS1											0.205151									-0.0461276					0.562554	0.489855											-0.107101									-0.169802
SDC2											0.405442																															-0.156271
PSMD2											0.389843			0.500773							0.286701													-0.141899								-0.401976	-0.0824585					-0.26744
USP37							-0.421565								-0.273861						0.422697										-0.420535			-0.290994				0.329766
WDYHV1							-0.242257		-0.557525						-0.417565														-0.514205						-0.744436
ZNF714	0.527332																				0.512116			-0.256139					-0.280293				-0.963487	-0.169435						0.44386
PPP5C	0.177713		0.425332								0.207201														-0.502435				-0.224861													-0.7619
C1orf174							-0.68879				0.412876							0.525319															-0.501438	-0.332854								-0.665472
SOX7																																	-0.153247
KLHL23																													-0.19951				-0.284806															-0.130909
LMAN1L													-0.118977
ARF6		-0.357682					-0.350849				0.497153				-0.621583																																	-0.496811
BRAF		-0.353405									0.19721			0.191803	-0.459386		0.524163			-0.306285														-0.183264									-0.218881
SOX8								-0.128274	0.0859608		0.17881																							-0.0809678
FGF9											-0.1292																																	0.0905785		-0.194333
SMIM26											0.321736				-0.270781			0.366842	0.489011														-0.321966	-0.334867								-0.826717	0.193861			-0.41673	0.248037
MAB21L3															-0.0869287							0.244445				0.301372																						-0.298329
CRABP2											0.143495
COX15															-0.647013																		-0.320835					0.149879										-0.266343
SNRNP35											0.10894							0.64116																												-0.500392
ATP6V1B2				0.263379			-0.503529				0.542334			0.40388	-0.469212																															-0.587594		-0.297003
SULF2		-0.415196		0.347713							0.309075			0.500531							-0.876562	0.189229																				-0.246224			0.771497
IGSF22											-0.121955																						0.206044
CCAR1							-0.436077		-0.266114					0.132991	-0.137778										-0.250009				-0.252537					-0.231434					-1.07193			-0.867013				-0.811764
UBA3						-0.483006	-0.23557				0.343022				-0.217384						-0.14647													-0.249547
BBS10															-0.21643																			-0.297422								-0.218807
IGLV10-54			1.82995															0.241337						-0.261852
CSTF3									-0.601398						-0.194017						0.423724												-0.454475													-0.531266		-0.195239
CCNB1IP1						-0.196571					0.199545														-0.658407								-0.729324	-0.260416					-0.549306
TMEM165											0.346895			0.468947				-0.191881						-0.175743															-0.553177			-0.520801						-0.182796
DPYD		-0.42479					-0.595427				0.179535			0.295329	-0.414662						-0.255249													-0.219378												-0.832482		-0.312416
HINFP							-0.641181				0.208192						0.288396												-0.348108						-0.858838
IP6K2	0.174954					-0.0807683									-0.408379			0.810989																-0.116763		0.302111						-0.5883
ZNF324																		0.317046		-0.231978					0.242196			-0.519202																					0.290678
RTTN							-0.544317												-0.431841		0.297887								-0.882186					-0.321093								-0.332937
ZBTB2											0.14169				-0.302296			0.615302						-0.25834									-0.454016		-0.366395					-0.209973									0.340872
GARNL3																													-0.51843				-0.279584	-0.119571															0.206807
VRK1						-0.347764			-0.589057		0.237962				-0.437628						0.542011																			0.278614		-0.644544	-0.851522						-0.437487
PDE8A											0.12848																	-0.604807	-0.597978																			-0.146163
NMT1											0.36023				-0.581342		0.833802		-0.0347827
PLAG1											0.126302										0.235955													-0.432838
CASTOR1																					-0.308466								-0.463333		-0.219157			-0.350494
ZFAND1						-0.328201					0.148897				-0.423252																			-0.615929												-0.516717
TMEM171							-0.330122	-0.0146178			-0.271433	0.111159							-0.146961
NPIPB6																																																-0.232516
TTC36								-0.0918493																					-0.328449
IGLV9-49			2.40194						-0.236619		0.141697									-0.653726								-0.220985			-0.616996											-0.142374
MACF1							-0.362653		-0.272308		0.250591	0.317808			-0.57521					-0.0398736									-0.37412					-0.182977								-1.63486				-0.420699
ASAH1											0.409897	0.479715		0.280759	-0.502696				0.418787															-0.264183								-0.881673				-0.324819		-0.392309
PI4K2A		-0.306897									0.147118								-0.194199												0.26413		-0.461668							0.211308			-0.191126
AP5B1		-0.330121		0.359115							0.313296				-0.244423					-0.573657					0.409981																					-0.387146
ZNF614															-0.314572			0.675599
ZNF829											0.211866			-0.261161										-0.368551							-0.206307		-0.353216
XAB2									-0.435984		0.234487							0.290781																-0.287144					-1.17287
FGR							-0.931084				0.377381				-0.398158			-0.166721																								-0.659383
ESR1			0.994775								0.0889543																		-0.407894										-0.327421
ZSCAN12											0.181753							0.302348	-0.404309										-0.205143																				0.235082
RAPSN												0.10432								0.00335936						0.227014							0.185276
KBTBD7							-0.360634				0.11885			0.148366	-0.186626			0.665455		-0.119165		0.432581			0.368932			-0.713049						-0.521668	-1.13716
DHX40							-0.398287		-0.672426																0.325986																	-0.255846				-0.70171
DPM1														0.165408	-0.334161			0.579991			0.154153				-0.266961																	-0.797919						-0.247431
CEP135											0.274829
MLLT1							-0.390418							0.126275	-0.238928										0.24919	0.492407							-0.439581												0.281981
MAP3K14		-0.493775							-0.240924										-0.437605			0.139072																											0.202039
NABP2			0.225176				-0.484831												0.294446	-0.308266	0.307644							0.306102					-0.228685						-0.466038	0.185662		-0.717616							-0.231087
NUBP2							-0.241516		-0.313278		0.330881														-0.186832									-0.209239								-0.427062						-0.180603
NIPSNAP3A	-0.248665										0.143651							-0.272724	0.443943						-0.280789															0.300209		-1.65219				-0.509437
MFN2														0.471964	-0.407952					-0.286845						0.636025
UQCRHL	0.443325										0.15138								0.701916	-0.254663																				0.185163								-0.273439
ACTR3B											0.122838			0.282455						-0.165393								-0.335957								0.292681										-0.228618
RPL18A	-0.133504	-0.446881				-0.175787													0.464073						-0.150441									-0.73501								-1.22721				-0.936338
AC069368.1									0.103832										0.0907047																							-0.0544922
DSEL											-0.0677017								-0.315946
TMX1							-0.235515																															0.259833		0.115514		-0.604363						-0.127444
IMP4							-0.484698		-0.29398									0.251734							-0.521328										-0.512887							-0.881343
TXNL4B											0.196523							0.122621																														-0.390608
PAFAH2	-0.179821						-1.04186				0.207016				-0.358184				-0.283605														-0.405757	-0.246827	-0.593123							-0.175682
TTLL11											-0.102675			-0.170559						-0.165072						0.273001							-0.437258
NR1D2															-0.783811			0.227263	-0.295375		-0.457772												-0.492065																0.323404
RXRB		-0.466184												0.316908												0.321463		-0.309217
TIAF1							-0.123155				0.31093			0.250138						-0.0677531		0.150888				0.267864			-0.710005		-0.129216												0.180861					0.250853
KLHL30							-0.186893				-0.161449												-0.00468182			0.173025
REPS2		-0.268563												0.298102						-0.0766823	-0.325491	0.260401				0.652743		-0.811144			-0.426069					0.299304									0.237692
CELF5												0.103267
NCF2		-0.313116									0.675189			0.241082											0.26478														-0.414386						0.651262	-0.911196		-0.761412
ESS2							-0.557432				0.447852							0.733563																					0.837819
ZBTB7B		-0.395219		0.388731							0.63917			0.135377			0.642667			-0.457666						0.315693																						-0.447363
SLC25A46						-0.32349	-0.627561		-0.375292					0.153783	-0.426968																								-1.03627			-0.366071
WDR31																																	-0.148043										-0.372596
ARPC5L			0.311518			-0.303317	-0.633762				0.336155																																					-0.294927
ZFP14									-0.931442		0.13788																		-0.383604					-0.533713								-0.361451
VPREB3																					-0.162648										-0.793737
DYNC1I2														0.120252	-0.782236																							0.33892	-1.03259			-1.02824				-0.602917
ENTPD6											0.213464			0.438083														-0.526488					-0.654361						-0.380731							-0.508736
AGRN															-0.432806					-0.219464
SERPINF2											0.194128						0.117538																												0.137813			-0.231357
LAMTOR2						-0.134607			-0.54492		0.168153								0.420053						-0.1117								-0.43706	-0.127155												-0.493857	0.259802
DUS4L									-0.373726																				-0.354413		-0.0181631		-0.212209
DBNDD2							-0.190728																						-0.250523										-0.264433
ZNF112								-0.159561				-0.0813515														-0.115852
BLOC1S5																			-0.23518									-0.32876					-0.566991					0.276713								-0.148151	-0.130822
GGNBP2	-0.0997217						-0.203347											0.462816						-0.237314									-0.588716	-0.446844					-0.961756							-0.790924	-0.0466404	-0.223795
ARHGAP15						-0.205836	-0.612886		-0.837311		0.214369				-0.596851																-0.211743			-0.326634												-0.574444
CCNC			0.635379				-0.197069		-0.712548		0.341452																		-0.385814					-0.46649	-0.527896							-0.680822
UBN1		-0.488132												0.494812	-0.605263		0.555012			-0.308682	0.131984	0.28364									-0.254833											-0.405937				-0.207085		-0.14394
SREBF1														0.467769	-0.499829					-0.258162						0.218075																			0.486832
CLIP4							-0.761483				0.425383														0.213706			-0.607097					-0.831495
LITAF				0.174472		-0.378044	-0.986894		-0.757416		0.2786				-0.882054		0.420524								0.198263									-0.517078								-0.49026
CPPED1		-0.496362									0.480465			0.475902							-0.293033																								0.45081	-0.890129
SMPD3							-0.410766							0.124555	-0.530093													0.738416																					0.426596
NOP53									-0.724122					0.226764	-0.717762		0.622747																	-0.39588												-0.631472
FCER2		-0.837702																													-0.496897
ATP6V1C1						-0.33153					0.280904			0.464702												0.299767																						-0.269705
TRBJ1-5								-0.320013						0.241344															-0.812781															-0.137412
SMPDL3A											0.302371																																		0.125356
EPM2AIP1											0.244184						0.866199											-0.537714					-0.433493	-0.315111						-0.27706		-0.378639					0.0235017
LSM11											0.283011								-0.293302									-0.542259																-0.325585				-0.155083
JMJD1C									-0.508455						-0.478931						-0.259737	0.339533									-0.239205			-0.233181												-0.334424	-0.0847686
SRSF5									-1.02015		0.347248	0.236434			-0.238582			-0.265128															-0.461776	-0.386362								-0.914872				-0.795581
MLEC			0.271705						-0.203592		0.385702	0.25414		0.557126			0.167998			-0.356662	0.723522														-0.36254							-0.351297				-0.203321		-0.227337
IL1RAP											0.2946														0.219148	0.812625																							0.442387
POLE2																					0.673375																			0.978669			-0.33714						-1.27117
CD300A							-1.20878				0.279888				-0.632151																											-0.554246							0.638952
PMFBP1																												-0.31391																				-0.155734
ZFAT																												0.311607															-0.0995998
MIPOL1																																							1.26931							-0.276533
ADK									-0.649068																-0.394024																	-0.807377
SPINT1				0.296205					-0.309223												-0.78019							-0.637409	0.404292														0.105472		0.623603
MPHOSPH8	0.146684								-0.72235		0.402647						0.50582																-0.316875	-0.44926					-0.680127	-0.118908		-0.479448					0.333226	-0.292402
DCTN1											0.552183						0.471563								-0.173538									-0.204431														-0.434452
UBR2						-0.217533	-0.372926				0.285682				-0.341288					-0.1906																						-1.14084				-0.443196
TMEM120A		-0.31235				-0.535891					0.258176														0.282007														-0.420868									-0.327418
PDGFB									0.318228										-0.171781														-0.244737																0.575168
SPESP1	-0.762879
TRIM8											0.477585			0.30565	-0.291557																															-0.333781		-0.377946
LCNL1																																												0.0184725		0.13573
CELSR3											0.00395203		0.432611						-0.241661										-0.618426				0.320908
STK11IP											0.229972			0.278528	-0.454863
APBA2							-1.0814				0.357553								-0.483125								0.228134		-0.427085					-0.191678								-0.230479			-0.407003
H2AC16			0.714602																		0.667578																			1.20728								-0.272636	-1.02726
CERT1											0.506443	0.201409			-0.227283			0.289568			-0.129111	0.146885																				-0.989414				-0.3331		-0.378257	0.302712
RNF145											0.536363											0.261471						-0.42011						-0.662871
IL4							-0.0718845				0.0926956
ZSCAN23																													-0.378713				-0.141839												-0.0324496
USP4		-0.231369		0.219324							0.367413			0.211189	-0.389591						-0.129825													-0.388889												-0.384827
IFNG							-0.769075					-0.208686												-0.23245																					-0.749507	0.24459
PRSS36																										0.18701		-0.32745					-0.646025
SLC16A7							-0.559418				0.276371				-0.28066																							0.274893				-1.38051				-0.69503
GVQW3							-0.46677																					-0.296427	-0.964043										-0.298869
BRF1		-0.510511					-0.300373																				0.0658835		-0.498508
PIP4K2A		-0.460974					-1.23226		-0.507611		0.324327	0.406904						-0.211947		-0.285509														-0.34485								-0.769998	-1.34452			-0.417997		-0.374309
CARD10									-0.107209																						0.0758265											0.0822726
ZDHHC19			0.560966						-0.238946											0.0525566	0.784027				0.274853	0.229653					-0.53587															-0.315369
HKDC1
MLXIP											0.297723	0.350763								-0.218431																0.876992							-0.18353				-0.0158093	-0.367751
NIBAN2											0.214802			0.497552															0.326405																0.335551
KLHL33											0.320117			0.168084
PTPN20											-0.121006																						-0.15624
CA2											0.28179									-0.489319																							-1.00908
LPIN3			0.344874						0.0785808										-0.0925865
CXCL8											0.462859																																-0.493215			-0.231753
C19orf73											0.13125			-0.221598
TTN	0.514682																		-0.722097	-0.571017									-1.41217		-0.702593
PREB			0.489386			-0.13565											0.219366							-0.181617					-0.244253						-0.497974													-0.210596
RHAG									0.333237		-0.0933302	0.455434			-0.202685				-0.186084																								-1.15739
TBX20							-0.102443								-0.100221						0.0485377																								0.0644167		0.111541
RPL13A		-0.224058				-0.188591			-0.99672		0.374188			0.368546	-0.344626										-0.306407									-0.763735								-0.648028				-0.991391
TMOD1											0.123909	0.342981		0.255957						0.0933417						0.824583													0.596573				-2.68701
ZBTB6	-0.268921										0.208893				-0.455288			1.075	-0.580567															-0.416759				0.388096											0.426601
USP9X	0.433492			0.17139							0.315285	0.318546			-0.600931																			-0.198339								-1.1201	-0.102366					-0.243635
ATL1	0.202486											0.380428														-0.149251					-0.423077		-0.360643					0.136294
MRPL23											0.203077						0.738585	-0.693833	0.354441					-0.230725	-0.191132														0.333071			-0.398396						-0.329106
C10orf143																													-0.634364				-0.646198	-0.274113					0.754221
PRPF4									-0.510007									0.206424			0.30383			-0.226649									-0.284526	-0.29146				0.175016
DNAH2					-0.022559			-0.275383	-0.0875114					0.0982855																						0.135416			-0.310762
PRDM5											-0.117588									0.204218		0.379638				0.537707
RARS2																													-0.227768					-0.475658								-0.623432				-0.35674
IQCN																				-0.248908		0.283877						-0.540151
IL10																															0.165514															-0.0931763		-0.0710157
ARSB											0.0890504			0.219155												0.302268																			0.127132
PPT2-EGFL8
SNAP29						-0.2374					0.249426																							-0.253217					-1.10481
EVA1B											0.153219														0.602518																			-0.0746218				-0.261253
SLC25A37		-0.461414		0.312785							0.634637			0.516008						-0.400229	-0.234931					0.75191																	-1.41312		0.949407	-0.774014		-0.467649
HLA-DQB1	0.726764										0.337698							0.464331							-0.485978														-0.462629			-1.70139	-0.278261			-1.02812
FGFRL1											0.264042										-0.261922																			-0.202034
ELK1			0.175125																															-0.269979					-0.680748
CELA1														0.0860399																				-0.260979												-0.100993
SLC19A2											0.191158			0.176298																															0.149615
CDC5L						-0.208972									-0.533949																-0.201526			-0.185216				0.152561								-0.331326	0.24017
LYPLA1									-0.560894			0.160529							0.343762																										-0.0950895	-0.345409
ZNF577	0.224401								-0.258055						-0.605089														-0.31927				-0.624885	-0.207908									-0.139324
EOMES							-1.07744							-0.203691					-0.688422														-0.424598							0.162076					-0.274623
CD93		-0.623505					-0.774655				0.471287															0.550638																-0.55755			0.366378	-0.420064		-0.320101
OR2A7								-0.157564																									0.127938											-0.139889				0.244763
POLA1							-0.50386														0.296859				-0.303575															0.632419			-0.392802						-0.836103
EMC6											0.268677							0.519507																													0.338891
H2AC18			0.325586					-0.102905						0.231095					-0.158488	-0.0837079						0.248342							0.380283
GFOD1							-0.686728							0.0914388	-0.276294
ADCY4									0.208742											-0.340753		0.165596				0.362407		-0.614884														-0.192879
TP53TG3D																																														-0.153333
SNTB2							-0.693573				0.372797
RBMX2																																		-0.188916						0.0939797								-0.301496
GNS		-0.453713		0.228894			-0.459609				0.423072			0.332228							-0.140029																		-0.818929							-0.537289
SYCE2																					0.229063																			0.94802									-0.427174
PRR14L							-0.448724		-0.353307		0.230665				-0.245518			-0.27405																	-0.338451							-0.41787				-0.50069
KCNK6											0.190933			0.485005														-0.777688												0.190255					0.169482	-0.539697		-0.408562
HMOX1											0.595321						0.908848			-0.453327																												-0.393328
PDGFC									0.10003			0.345486		0.306086	-0.241205						-0.302645	0.314704				0.23958										0.405065			-0.75235
NOD1							-0.495535		-0.248752						-0.54847				-0.418674									-0.406213
NCKIPSD											0.391571			0.325233			0.522675		-0.364062												-0.317913					0.482164
EXOSC2							-0.326115				0.181543														-0.567415				-0.295854													-0.496336
PKNOX1							-0.605948		-0.516457		0.288815			0.174007											0.193344																	-0.399109
SAG											0.0873612																						0.0880046
PSMC4	-0.073049		0.213775			-0.432428									-0.446366										-0.205084									-0.369488													0.314318
ZFP36							-0.577212				0.611638				-0.438297			0.0759279																												-0.323658
N4BP2											0.222456																		-0.373452											0.251679		-0.355686
C1D									-0.288328						-0.362505			0.567883																-0.307939	-0.419865							-0.870662				-0.32857		-0.263792
EFHC1									-0.300355		0.0985257				-0.227095				0.237975					-0.267033				-0.527312					-0.66292						-0.246875										0.345737
TAF6L			0.152139											0.12535	-0.2361					-0.286269									-0.473567
IGKV1D-12			1.40709								0.247517
WDR5											0.126413									-0.296789					-0.348935																				0.119596			-0.356892
ELMOD3							-0.306472				0.131546								-0.138552																				-0.506991										0.206569
MSH2																					0.349714
TBC1D31							-0.886192																					-0.279108										0.263831					-0.722882
HSP90AA1							-0.308303		-0.764595		0.496552			0.213529											-0.155982									-0.529641						0.0882668		-1.58078				-1.04564		-0.482479	-0.202953
OPRL1				0.207084							0.434179									-0.249278	-0.18444	0.262032				0.329697		-1.11633																	0.163492	-0.286954		-0.323025
LY6G6F								-0.19722				0.143367		0.180131						-0.0861285		0.230179									-0.242398					0.53204
CLEC2B							-0.963037				0.439314										-0.366918				0.201578									-0.242856					-0.484712			-0.455157				-0.381082
CTR9																																										-0.772316			-0.145842	-0.280969		-0.28525
CPD		-0.305517		0.315052			-0.412861							0.324557	-0.429501					-0.0531283					0.30004	0.57917
ITGB5												0.2257		0.341717					-0.258055			0.438428				0.268361					-0.384634					0.700464
AC006978.2											-0.19373			0.105213																	0.0221475
ZNF285			-0.188167
C3orf14																																								0.763656								-0.250003	-0.829266
MFGE8							-0.217865														0.466842				-0.842719		-0.0042291						-0.704468							0.274282
UBB												0.468383		0.320029							0.25274													-0.600517								-1.03711	-2.1278			-0.386844
SLF2							-0.489802								-0.665147				-0.0406074																							-0.454306				-0.610024
SDF4			0.156622				-1.18512		-0.841636																										-0.573776							-0.49961						-0.245135
CBR1	-0.389812					-0.314794	-0.236966		-0.219311		0.34023			0.344838					0.39352															-0.201497		0.285552			-0.968342							-0.253857
PUM1											0.227				-0.364415																		-0.270849	-0.444808												-0.42129
ARHGAP11A			0.455964											0.238424							0.963041														-0.688475			0.250958		1.06769									-0.581245
RPS5		-0.206489				-0.137749			-1.11745		0.424542	0.247413							0.405175		0.0874176				-0.418162									-0.701131								-0.77114				-0.848542		-0.428086
POP7			0.205089															0.326405							-0.184888
IGKJ5			1.64561					0.114098			0.0790278		0.209504							-0.16846			0.0709389																									-0.127398
MAN2C1							-0.486412				0.253834			0.456297			0.591088								-0.176415				-0.431806										-0.542515
IAH1															-0.720351										-0.271523				-0.41362
KLRK1							-1.27087												-0.395335									-0.350537	-0.679986																-1.00822
SPATA25									0.0854612																				-0.288568
FZD6	-0.36381						-0.200862
THNSL1																																										-0.322698
CC2D1A				0.169372							0.207141				-0.343852																			-0.139208					0.118685									-0.277956
KCNH3							-0.287425		-0.190297					0.174074							-0.67236				0.479692
TAF5							-0.181466				0.133439																	-0.696142					-0.527965							0.216512								-0.385383
RNASEH2B									-0.343441		0.415986										0.215295					-0.258455			-0.409966					-0.266907						0.24421		-0.76073					0.0355454
CYP4V2											0.244059																-0.0720139						-0.738708															-0.0535789
PSME1						-0.299785	-0.23325		-0.482177		0.361722																		0.143447					-0.550878								-0.489278				-0.635509	0.297536	-0.205286
SH3RF3														0.341678				-0.136748		-0.184877		0.0967775			-0.313388	0.615213
GSTM3	0.582523													0.204082																						1.00259
FAM81A		-0.206524																							-0.218509																				-0.108949	-0.106751
SLC35G5												0.151862
ARHGAP29											-0.225675										-0.314779																								0.442553
BTG2			0.7505											0.137786								0.297441												-0.859359						-0.198076
CHERP							-0.355623				0.205817			0.164111	-0.452294																			-0.230038					-0.450003							-0.170224
MPST											0.413914			0.210494					0.485091																													-0.288157
ARHGAP10							-1.33857																					-0.579275	-0.293569
SIK1
SPOPL							-0.300054				0.602585				-0.56586		0.407876																		-0.691794							-0.321803				-0.150882		-0.202481
SLF1									-0.302191																									-0.585753					0.99914	0.140758
TRAJ11								-0.0114379								-0.011645													-0.655078				-0.0789605											0.0236937
MEIS3												-0.0812244
EMP1														0.149735					0.33407														-0.304187													-0.221567
TPSAB1											0.106258																																			-0.0864745
YWHAB											0.395024			0.0942985	-0.415626																			-0.402708								-0.660754				-0.385172		-0.399548
TRAJ21								-0.0876573			0.217725		0.0716829										0.0433787						-0.717131
RNF227
PPP1R3G												0.0716298	-0.241934																				-0.117212												0.085539	0.0903632
HTRA4											-0.141913																		-0.336052				-0.233758
ATP6V0A2												0.408526			-0.382714														-0.237446													-0.467532
SELENOK							-0.199701				0.392976				-0.261137			0.400624																-0.163611									-0.752681					-0.376857
NME3											0.139794							-0.130941			-0.14991							-0.187885	-0.225424					-0.430571						-0.104088						-0.364178		-0.184975
GYPB											-0.242835									0.00764172	0.0403879					0.175742																	-1.95154
ZNF30									-0.394244						-0.226458				-0.451805										-0.224731					-0.257546
CD8A							-0.961202												-0.831472									-0.414679																	-0.369946
UBR3		-0.426053													-0.486702										0.117167			-0.53726					-0.346331	-0.323474				0.182808
NEIL2																			-0.219245		0.180891										-0.146988			-0.268144									-0.602711
XYLT2							-0.218489				0.221137			0.195431					-0.432094												-0.160315
RBM47											0.283878			0.323138			0.279803									0.21164																			0.912303			-0.232367
CNRIP1											0.216766								0.0873057																								-0.130662
RGS13			0.353752																										-0.129182
DNER									0.22012		0.148154			0.110103																															0.0326139
SMN1																																	-0.797544
ANXA8											-0.137999																							0.0594378														-0.203711
VAPA						-0.129018					0.329046			0.346394	-0.535666			0.335401	0.438371															-0.354526												-0.67166		-0.339413
ZNF607			-0.151588								0.241431								-0.324633
SLC16A13							-0.416256				0.234659								-0.295207										-0.36334
TLN2																										0.139117													0.00110455				-1.01921		0.152013
AC000093.1							-0.082588																			0.268351							0.122834
TRAJ18											0.105266				0.0404524														-0.863348			-0.0518886												-0.130615	-0.0540788			-0.126434
CAMSAP1							-0.22429					0.167187			-0.219608
DNAJC25			0.281733						-0.129018					0.109769																	0.404512
MRPS34			0.319025			-0.16086			-0.405034		0.479352			0.244136	-0.208594										-0.295459	-0.49406									-0.602897											-0.368368	0.429203
SMIM1												0.699195													0.673976			-0.38337								1.19893							-1.2791
SH2B1											0.321305				-0.479022													-0.431407	-0.435202					-0.313614												-0.256655	-0.421321	-0.297842
PMF1		-0.27897							-0.158073		0.154239	0.160161					0.400584	0.239299																												-0.188343		-0.317857
ZNF862											0.370524									0.0159687						0.351084		-0.7518						-0.333782
BOLA1											0.238111																																					-0.225931
DDX50									-0.734439		0.335199														-0.212993								-0.22082									-0.561775				-0.430191		-0.354139
A1BG						-0.233339					0.161241								0.551322							-0.203624																				-0.339988
MERTK				0.198636							0.248641			0.0574182												0.376228																			0.497701	-0.139467
MINDY4											-0.172695			0.15077	-0.163943
RFT1							-0.632492																						-0.436931						-0.567395				-0.70353				0.10238
AC069503.2											0.0668426		0.104297	0.122077														-0.215886														-0.073307
EMC3			-0.268533			-0.247159			-0.365917		0.738597	0.269533		0.170629																				-0.259289								-0.745573	-0.79889			-0.35373	0.541556	-0.293321
GABRD														0.141292																			-0.137927
NAA15							-0.379315		-0.309894						-0.252756			0.328095							-0.615427								-0.368388	-0.113529				0.143271				-1.16482
UGT8							0.114186													-0.348553																						-0.149574
TLE3											0.318161			0.345401						-0.10105					0.451862																		-0.192235		0.814112	-0.51397		-0.271418
ARPP21																						0.0236379		0.167332
TRAJ22									-0.0675618																				-0.679418				-0.0680072	0.0317319
M6PR	-0.119048					-0.184271			-0.896907		0.397876			0.243908	-0.561773			-0.259383																-0.343723								-0.543025				-0.461496
H1-5			1.32907						-0.817446		0.448401			0.305465							0.906358																			1.40339									-1.87495
HCFC1R1						-0.299724	-0.435218		-0.819871		0.129231										-0.244317
CENPJ			0.196654																		0.518668			-0.456212																0.473774		-0.251548
NEK8														-0.081118	-0.452128														-0.199075										-0.324335	-0.361224
KCNQ3								0.114466					0.342772																				0.111418
TAF13															-0.373285			0.582824															-0.348145						0.782966
FBXL17		-0.309942					-0.220875								-0.491533				-0.181859		-0.145524							-0.919154					-0.480374															-0.179558	0.328817
SLC18A2														0.121727
LRRC28	0.199978													0.132898											0.164919				-0.214825					-0.395871	-0.54282	0.812723										-0.341812
ATP6V0C											0.485894							0.272567																-0.343718						-0.175877		-0.443895	-1.00289			-0.52694		-0.344213
IGHJ6			2.33413					0.400947												-0.193101						0.151887	-0.0993382		-0.162251															0.214855
APOL4																																	-0.189914
TRIP11						-0.23503	-0.488698				0.259158						0.610388														-0.418116		-0.296101	-0.395825								-0.898248				-0.285539
JRKL											0.334943				-0.195424																			-0.184261				0.204465				-0.68916
RASGEF1A							-0.729163				0.385813																													-0.217048			0.34843
SCYL3											0.333547														0.226267																						-0.283958
ZNHIT2							-0.241489		-0.520795									0.534833															-0.869523	-0.433332	-0.727616
PPWD1											0.154056																		-0.175462					-0.602295								-0.885148							0.122851
KIFC3							-0.81422		-0.106037			0.389429							-0.256242			0.232144																	-0.674054
CSF3R											0.670473			0.521428							-0.191563	0.300591			0.246387	0.828736																-0.806747			0.989959	-0.63959
HIPK3		-0.36621		0.256609			-0.521761				0.489293	0.158004			-0.274695					-0.241489								-0.404098						-0.202331						-0.119857						-0.482126
UCK2														0.131045											-0.777795										-0.543671													-0.292974	-0.8409
CARD14											0.187584				0.0740994		-0.0971747
KREMEN1		-0.272317	0.395548											0.298284	-0.194831					0.207203		0.587644				0.833975													1.09686						0.30252
CCNQ																																			-0.432317				1.02697			-0.22859						-0.244686
SUSD4																																	-0.31733	-0.15905
OAF			0.320301								0.338778			0.125942						-0.158909																									0.363736
TG									0.174022											-0.0598661		0.483696				0.547161																				0.119125
STK17B											0.63389				-0.354549						-0.280436																									-0.274931		-0.42576
NOB1									-0.544471						-0.348543			0.481543							-0.597455								-0.464982	-0.228429								-0.692104				-0.723924
TOPORS									-0.545776		0.289459							0.313976						-0.461908									-0.448063	-0.510577												-0.278225
KIF16B																													-0.483691													-0.986881
ECT2L																															-0.0923378
ANKRD6				0.0515252							0.178307																	-0.237224														-0.155383
TSTA3						-0.369457	-0.464922		-0.78937																									-0.266478									-1.3418			-0.339862
TARS3											0.158479			0.183588															-0.374479							0.692295			-1.03452						-0.414089
TMEM132E								0.124368		0.0497546				0.179778																																-0.135704			0.480179
RBBP9									-0.329796																								-0.399589	-0.202453
GATD1											0.29739				-0.639227			-0.293244							-0.282992			-0.295035	-0.359588																			-0.331536
MYO16								-0.259653									0.0707454																									0.0760033		-0.128726
BATF3											0.230514											-0.0693413											-0.181394						0.152077									-0.398486
CRIPT						-0.268267			-0.228122									0.0748171																-0.274037												-0.530903
IGHV4-4			2.23065
BBS12																		0.590154																				0.161507
DMPK							-0.206587								-0.347844				-0.331129									-0.417102											1.26898	-0.24315
NPL							-0.380615							0.249113											0.376204	0.301891										0.927889									0.482108
PSEN2			0.453377				-0.508219				-0.143684	0.272741			-0.411775						-0.446387				-0.295496														-0.991467
FAM107B							-0.726567		-0.403617		0.486883				-0.321243				-0.185665					-0.637488										-0.221267													-0.0873667
PRSS41								0.25656	-0.205912		-0.184097													-0.0566573					-0.205976															0.0501306		0.0877364
TRIM73									-0.662476															-0.239302				-0.946415												-0.0974985					-0.243508
PIP4K2B		-0.298607					-0.46239				0.408404																-0.139723	-0.47587														-0.138875				-0.242567		-0.208255
IGHV1-3			2.25517																									-0.809531																	-0.440006
CAMSAP2	-0.163384								0.149928		0.282029																	-0.744684						-0.157981											0.0862439			-0.177868
PRC1																					1.49707																			0.896334									-0.694428
TUBGCP6							-0.329817								-0.545668			-0.231429	-0.28077										-0.538467					-0.279461														-0.208772
VMA21						-0.300457			-0.241945		0.120297			0.403837																			-0.520309	-0.230627								-0.834511				-0.573379
RBM48							-0.588611		-0.858806						-0.124298			0.706723																-0.355722								-0.583839							0.256097
MCRS1									-0.436508		0.276004				-0.46993																											-0.876701				-0.329586
COMMD4									-0.417144												0.177067																											-0.239034
PCDHGB5									-0.138886
FKBP1A						-0.187066					0.537399	0.265802		0.522644					0.44311															-0.377758					0.699505							-0.698033		-0.43561	-0.303899
C8orf37																					0.270627							-0.222503																		-0.173761
COPB1									-0.368218		0.274398			0.364654							0.132677																	0.167079				-0.96478
NPC2											0.393348	0.553921			-0.933007		0.952044	0.230195	0.619956															-0.446872								-0.838927				-0.727268	-0.136827	-0.23697
DTWD2															-0.484609													-0.469391					-0.535733		-0.27472			0.316905		-0.209398
EIF2D									-0.892867						-0.176806										-0.257755			-0.274036						-0.198257					0.350699	0.0864887		-0.708093				-0.310536
GOLT1B							-0.209946		-0.382394		0.222957							0.371169															-0.831704	-0.181752	-0.405338													-0.35732
SERTAD2									-0.473861												-0.272762												-0.645698	-0.288717					-0.652353
NIBAN3		-0.983336		0.0620872			0.658188												-0.513278	-0.542149											-0.695846
SERP2
TRAJ7								0.154573		0.0471448			0.260835													0.107694			-0.916304													0.0732468			-0.0669243	0.13353
ICA1									-0.480613									-0.626517	0.305446																														-1.10246
WDR62			0.495444											0.243364						-0.292021	0.34898																			1.19165									-0.6176
ARF5				0.226342		-0.363564	-0.209901								-0.509989																			-0.328565												-0.579414	0.343981	-0.26151
FUT10							-0.651063		-0.296635									-0.562696																					0.00627389
LHFPL2		-0.481557		0.400005							0.169243	0.473371									0.291672								0.340165										-0.6665						0.457026		-0.445071
NPIPB12													-0.324519	0.282147	-0.11738																											-0.136218						0.113946
IMMP2L									-0.233293					-0.165647															-0.874754				-0.375695	-0.302547								-0.181549
VDAC1			0.339409			-0.186576	-0.140492		-0.55541		0.202137			0.144182											-0.446042									-0.168266	-0.352958							-1.03358						-0.276309
KHDRBS3
SNX3				0.233849					-0.433135		0.66859	0.422436												-0.226083							-0.399163												-0.718568				-0.0740175	-0.438613
PATL1											0.418174				-0.542191		0.450612							-0.512331										-0.420306								-0.326003				-0.270005		-0.263192
ITM2B							-0.388038				0.313873			0.411584											0.287926						-0.61276			-0.615655		0.964701						-0.761486						-0.312659
ENTHD1																	0.0705321												-0.0816826		-0.12422
C11orf58						-0.202682			-0.414002		0.430942				-0.403548			0.104159															-0.374747	-0.463989									-0.147565			-0.579223
EPHB3								-0.253596																		0.205861		-0.520129				0.0496417													0.17749	-0.155219		-0.116253
FEZ2							-0.272782				0.503359																															-0.719544						-0.16941
MAEL
XPC							-0.242168				0.220334				-0.276571			-0.334645				0.341829											-0.492786	-0.590921	-0.499256				-0.710126							-0.307233
RHOT2									-0.640338		0.29211			0.559559										-0.213171					-0.216914					-0.52724												-0.650624
CCDC66																												-0.664045	-0.417979				-0.297564	-0.486499								-0.660105	-0.308613
ARMC3												0.0984495																					-0.077835			0.22099
SLC25A4	-0.256564		1.48155				-0.467851																	-0.46536											-0.506453					-0.127978									0.732545
SSU72							-0.32033		-0.62133					0.149344																									-1.07593								0.349325
CAB39				0.311117							0.454355			0.312491								0.180904			0.129828																							-0.253551
GRK3		-0.677488													-0.475661													-0.428162			-0.269469														0.637293	-0.999935		-0.274357
CTAGE4																																	-0.11332												-0.205661			-0.207244
SMG1				0.159802			-0.467699				0.50154				-0.418258																		-0.211665	-0.203688								-0.359391						-0.296778
GP9												0.333064		0.452681												0.11758					-0.82935					1.18343
CASP6									-0.754408					0.24279																					-0.651368
DRG2							-0.966307		-0.407159																-0.246153				-0.474968					-0.205373								-0.523023					0.26229
KLHDC7B							-0.352332				0.195856				-0.313671																																	-0.311401
NUAK2											0.402909				-0.558392			0.632354			-0.837674					0.391506								-0.511657															0.962568
IFT57				-0.11546		-0.186764			-0.531768						-0.362427		0.584003							-0.137415										-0.420954
CD72		-0.685036							-0.288527		0.136111			-0.265601	-0.680966				-0.532291						-0.387682						-0.296272											-0.393141
UTF1								0.0852418	0.135846					0.171705																																-0.0678185		-0.0506086
AICDA											0.163258			0.0509777										-0.289351							-0.290494
FAM229B									-0.182759												0.353204																								-0.365695				0.254404
TIE1									0.200351			0.206794			-0.122949		-0.127552									0.0895475																			-0.138352			-0.158552
IRF2							-0.351229				0.591268				-0.319416									-0.184896																						-0.368156		-0.403397
ZNF680									-0.279322		0.15708							0.151775											-0.378711				-0.368042	-0.403336
ATN1												0.180672			-0.498982																			-0.396462											0.171802
ABRAXAS2																		0.516721							-0.151995								-0.581923					0.198148
CD8B																			-0.713314									-0.781032
DHX15									-0.240902		0.212914							0.238907							-0.226316													0.293998	-0.765889			-0.698446				-0.216144		-0.377655
B4GALT4							-0.867355											0.529621																															0.312082
LYPD3							-0.305892								0.152865			0.236144			-0.233842													-0.173151								0.125693
DOK3		-0.405795		0.154335							0.336851			0.739994			0.397108								0.253123	0.392697																			0.64885			-0.221537
SCML1																		0.388618							-0.729509				-0.569731
CYB5A									-0.961118								0.626961								-0.280835				-0.279994				-0.541213										-0.371447
COA5											0.224169											-0.393274							-0.468961					-0.15983	-0.521283							-0.359417			-0.34062			-0.341713
POM121		-0.301391		0.159158			-0.520512												-0.164045	-0.24813																												-0.134949
GRIN3A							-0.0222062								-0.183846
HDGF											0.468073	0.23819		0.471754							0.304157				-0.176137															0.250729			-1.27969			-0.506267		-0.466568	-0.389398
AC090527.3									-0.265369																																		-0.0865295					0.170652
PPIG									-0.313466									0.182917																-0.212641						0.0539766		-1.08922				-0.790683
IL17RB											0.289053			0.0750172
TRPM6												0.226759								0.0843009		0.408785				0.602431			-0.337697																0.125524
SEC31A			0.320527				-0.245357		-0.489866		0.383621				-0.206236		0.283652																	-0.374617				0.167375								-0.257471
CYB561A3				0.0380849					-0.565951																						-0.413547																	-0.165712
C12orf29									-0.283424						-0.431265			0.386645															-0.384803										-0.396857
HDGFL3									-0.329583		0.173173															-0.233053							-0.582501
DDX24						-0.377894			-0.360726						-0.589289										-0.156345								-0.556683	-0.337988						-0.0657472						-0.812763	0.378177		0.289329
NSG1							-0.74939				0.283978								-0.555051						0.197173								-0.61213	-0.499165
RASGRP1	0.289916						-0.456403				0.148832								-0.557905										-0.26147				-0.489395	-0.438113											-0.283249
KIF5C																			-0.450266														-0.229084											-0.27711				-0.0584374
CSMD1																																													0.0643287	0.128485		-0.234329
NUP35											0.342211			-0.231796				0.343365							-0.466839				-0.192539			-0.152845	-0.356367	-0.26701					-0.336898
GBA2		-0.296872		0.0731116										0.218039	-0.326185																											-0.29249				-0.344869
FOXM1			0.917758											0.188246							1.70746	0.216443																		1.36154				0.175108					-1.16426
BICDL2			0.413634				-0.0731159		0.0915269					0.184795								0.253187				0.344394
MAP2K6									-0.333972		0.244141			0.127921											0.355453	0.156795								-0.29351
ARHGEF18							-0.521838		-0.20446						-0.61081			0.299373	-0.215498																										0.428446			-0.187069
FBXW7			0.166926								0.281126			0.186687	-0.527547																		-0.701355															-0.204322
RGL2		-0.240294		0.376691			-0.363961								-0.755924					0.0561841																				-0.304658								-0.289395	0.21016
MRC1											0.284509										0.403322				-0.988217								-0.190587													-0.125377
PABPN1L				0.125304				0.0170977						0.0998691																			0.094564
C3orf20																													-0.345956
ATPAF1														0.29801														-0.714781
MOSPD3											0.252006								-0.227677																				-0.580746									-0.289394
CHEK2			0.241932																		0.20448														-0.518978					0.5966			-0.182792						-0.572465
IL21R							-0.599253		-0.370073		0.113009							0.55647	-0.504047										-0.432015																-0.503279
UBL3									-0.697208		0.208519															0.36336		-0.301964						-0.398098
HAX1			0.238477				-0.629928		-0.310781									-0.110231	0.345571		0.12992												-0.725139		-0.308293
SNIP1															-0.237149			0.337501															-0.428822																0.450159
VASH2			0.213513						-0.169207						-0.097681
TRAIP			0.286141								0.125276										0.685499								-0.212328											0.8529									-0.670801
MLST8											0.27551														-0.330438																						0.230561
ST8SIA1									0.112217		0.237745			0.187469					-0.22242	0.073514									-0.780408														-0.280871			-0.109094
SEC63											0.198954														-0.100994										-0.494138				-0.900992			-0.530151						-0.303899
SLC25A45									-0.369276																0.215799				-0.574237				-0.831452	-0.388805
CWC25							-0.263846		-0.333153					0.152525	-0.180908			0.226343															-0.218355	-0.327873					-0.520681	-0.143853		-0.869666
HES4								0.0710322											-0.156447
LAMA2							-0.194661				0.243684			-0.079319					-0.245561																									-0.103198
INVS							-0.955095		-0.716151						-0.338773														-0.231507										0.504402										0.236227
EEF1AKMT4			0.394349						-0.166943						0.344761										-0.462128																				0.179011
DDIT4							-1.25386		-0.953843		0.51278														-0.469375			0.555582											-0.619002
RASA2							-0.537217		-0.499402		0.251137				-0.343701			0.340663																-0.172822
ALKBH7									-1.28238		0.220453						0.338573		0.597633															-0.515209
LTB4R2							-0.289478				0.25876															0.193236			-0.59893
AMPD2											0.477692			0.646432														-0.363529						-0.309264												-0.302313		-0.516732
AP1S2	0.712111								-0.970301		0.210714	0.470813																												0.109996						-0.404491		-0.476027
TIMM10B															-0.172584			0.282663											-0.253838				-0.533105																0.309617
PI4KB				0.190604			-0.569175		-0.159725		0.372302				-0.420537									-0.278093
PRICKLE3							-0.562246																					-0.380601											-0.427975									-0.189863
GAPDH									-0.385402		0.665502	0.236863							0.545154												-0.250938			-0.581984					0.738507	0.278967						-0.744424		-0.640727	-0.696165
STX8						-0.208973	-0.14963		-0.489041		0.300197																						-0.393545	-0.238086	-0.531857													-0.263039
TSC22D3				0.266076			-0.308573				0.824941	0.300316						-0.551866			-0.243789								0.357654		-0.611581			-0.526356					0.781647							-0.828846		-0.44178
QTRT1			0.210289				-0.434948		-0.785195												-0.321941				-0.92648				-0.501378										0.417377
KDM1B		-0.542317													-0.733823									-0.186089				-0.266663											-0.467727
SLC12A2							-0.137802													-0.379162								-0.540764																		-0.173001
EIF2S3B	0.589437										-0.176308																						-0.588852
KLHL3																			-0.3128										-0.636111				-0.362975	-0.100058
PRELID3B											0.23484							0.30637																								-1.18293				-0.405924
GPBP1L1											0.263019			0.236234	-0.735851		0.439843	0.32342	-0.203236												-0.356689			-0.192621								-0.84007				-0.538345			0.178645
LY6G5C							-0.801712																																										0.543768
ITGA3			0.848441								0.239484			-0.0880731						-0.368249									-0.280522
CARS1							-0.732343							0.336865	-0.454577																								-0.790156
NFE2L2	0.254944																	1.40556										-0.348753						-0.417099
SYN1									0.10417		0.184583			-0.0993882			0.124442			-0.0683354											0.152859														0.306325
PKIA																				-0.0569839											-0.398605
ZXDB											0.435635			0.21513	-0.223683				-0.382048
TRAV12-3														-0.0919214
SDS											0.280284	-0.20951		0.137331		-0.163985									-0.289166
FAM221A															-0.336411			0.440391			-0.330508				-0.238917				-0.461721				-0.800672
PHLDA1											0.139548																						-0.503799															-0.294366
TMED4														0.214895																				-0.573204								-1.31882			-0.155878		0.243516
ARHGEF28																																													-0.0988649
LGALS3						-0.3013					0.272153																				0.457218												-1.05721			-0.625896		-0.415933
SHTN1				0.271313							0.396885																												0.949849	-0.216115					0.724152	-0.635472
GRID2IP								-0.273821						-0.132383					-0.261604												0.111791																		0.148058
DPP4																			-0.323657									-0.418755			-0.520782								0.120067	0.270422
ATP5MGL											0.145132																																			-0.283758
YWHAG									-0.418461		0.441227			0.410521	-0.368109			0.617197	0.276751																											-0.616807		-0.393694
MRPS26			0.163378			-0.272468			-0.377222		0.266459				-0.362121										-0.381891																							-0.304138
IMMT						-0.214047			-0.651366					0.188155											-0.372105								-0.346998	-0.339954				0.279021								-0.817561		-0.190841
SYNC						-0.245539			-0.822495										0.586036															-0.258897	-0.685102
PWP1		-0.224457					-0.489761		-0.551445						-0.15818			0.206708							-0.371286																							-0.219642
SLC8A1		-0.401888									0.27431			0.142006			0.353154																						0.96437						0.72981
SOD2											0.388353	0.326413		0.566863																				-0.655828					0.670924							-1.11209	-0.264048	-0.53924
ZNF230											0.167352				-0.765674			0.906606	-0.407676																														0.548537
JAK3				0.330885					-0.502375		0.383764				-0.473106					0.154969														-0.266574												-0.516203	0.0766052	-0.268413
MIF			0.911909						-0.659486										0.489856		0.255273				-0.462452	-0.316698		0.205349					-0.763893	-0.448596								-0.433407				-0.943938		-0.37052
ABHD17A				0.268806			-0.541657				0.23779				-0.762167				-0.633558										-0.204698															0.210051
PDHX							-0.263899		-0.399647		0.121953				-0.397437																												-0.167677
TMA16									-0.623376		0.25444			0.380861					0.301645						-0.22525				-0.38981				-0.672522		-0.456622
PTCD1											0.133117						0.152866	0.292775							-0.188956													0.178672
TCTE1									-0.0536408																				-0.163985															-0.131325
DGKZ				0.20138			-0.597806				0.458761							-0.151042			-0.130478												-0.727554	-0.538781
RNF38							-0.317843												-0.314563																					-0.137928
DMD																															-0.290858
HLA-DPA1		-0.846448							-0.776771		0.183065	0.365235			-0.190914				0.680292			-0.133017			-0.54575																					-0.565717
ARIH2									-0.481681						-0.362655														-0.290425					-0.478329													0.285779
MSMO1									-0.356548									0.847534							-0.290964								-0.512386
KDM5C	1.81516	-0.279215					-0.397916				0.53515							-0.146788																								-0.719838						-0.29788
CCDC86			0.202193																						-0.873201														0.705692
CFAP36									-0.870944																			-0.324131	-0.212609				-0.55345	-0.683375
NDFIP2			0.371281																																			0.282762							-0.503009
TRDJ4																																													0.0351006
TMEM186																		0.577314							-0.275513										-0.645512
HSPA14																		0.194432
CDK17							-1.27585				0.149669				-0.573578			0.214216																-0.562358					-0.668962			-0.527769
MRGBP							-0.36439										0.389106																-0.570472															-0.216122
TTC32							-0.295867		-0.459126		0.21078																													-0.178391
ANKRD36C									-0.501031		0.30036																		-1.19602											0.111463		-0.263529				-0.190909
EFNA1																				0.272203
ZBTB1							-0.342267		-1.26187						-0.39526			0.383267															-0.803673
C10orf88																		0.488773
ANGPTL6			0.183917																										-0.194685				-0.379333
GTPBP3									-0.276835																-0.289766				-0.348454										0.117438									-0.381943
EIF4G3												0.388901			-0.40119																											-0.747529
PYGL				0.281245							0.272573	0.80324		0.675717								0.199313			0.52889	0.425305										0.484514										-0.559665		-0.297103
REM2																		-0.318883		-0.142045		0.354818									-0.282767
NDUFS3									-0.756859						-0.461551				0.528012						-0.305658	-0.360739								-0.342631						0.140911						-0.547275
ZNF709											-0.245802			0.201969												0.174527													-0.0176694						-0.0715454	-0.070167
MCRIP2											0.119124										-0.612377				-0.871384				-0.26064																			-0.346113
ADPRH		-0.509517													-0.98697						-0.335889				-0.169331										-0.45267							-0.378852
RTEL1							-0.149756											-0.318374											-0.536398
TPH1											-0.00673333	-0.0890699																	-0.495976				-0.195866
MINAR1					0.164837				-0.0824183																																					-0.0877485
C15orf39							-0.511398				0.215461			0.585327	-0.711473			0.473333	0.279711		-0.190399	0.207286
SELENON														0.579957																									-0.646332						0.263142	-0.603387
DNHD1																			-0.262939	-0.392165					-0.152672				-1.41306				-0.249276						-0.331594
ITGB1BP1									-0.337008		0.319816														-0.388611				-0.353215					-0.203811												-0.631783		-0.461137
ZNF140									-0.369708									0.229664						-0.448138																		-0.366217
IGF2R				0.328986			-0.831166				0.482735															0.419865
FUT7				0.292189							0.237477									0.0114613		0.249884						-0.339557																		-0.15695		-0.258174
FBXL12							-0.425928		-0.36046						-0.441743			0.723828															-0.293963						-0.384691			-0.939439
UHMK1							-0.347027		-0.437304		0.397828				-0.300347																-0.362805			-0.242442								-0.855452	-0.122253			-0.377208		-0.258254
ARAP1		-0.697727									0.442774	0.332134			-0.504627											0.349207																						-0.40446
AC233755.2			2.19599
LYRM2									-0.281373						-0.284536																		-0.70131	-0.18752								-1.08948				-0.331969
CKS2			0.750302															0.449903	0.379054		0.703396				-0.25738			0.256206											-0.634924	0.975408									-1.2186
DICER1									-0.282791		0.464583			0.156058	-0.348789		0.727615								0.224639																	-0.700814			0.164893	-0.553184		-0.441725
PNRC1							-0.342105		-0.998942						-0.493119													-0.318902			-0.237949			-0.526971								-0.63702				-0.588149
KIF5B							-0.487516		-0.233787		0.517837				-0.243474						0.128942																					-1.07074				-0.736246	0.326109	-0.516471
TMEM144																			0.2145									-1.05818	-0.497735		0.10184		-0.383976												0.411505
IGLJ3			0.893653																																-0.0659455
PSPH			0.45681														0.471143		0.386887																											-0.293955
NDUFA2									-0.759274								0.447499				0.250871												-0.363293													-0.359848	0.527802	-0.18537
LRRC37A2							-0.322403																					-0.774973																		-0.181275
THBD		-0.362296		0.17921																						0.634348			0.454616										-0.129739						0.482509
CHCHD10			0.521102								0.339275									-0.619375					-0.30706										-0.6761							-0.335447						-0.382129
CCDC154													0.0423769	-0.179594												0.313026		-0.408297	-0.499649		-0.147384
NDUFC1																		0.266923			0.115536													-0.339129								-1.19274				-0.27428		-0.508353
ATP8B4							-1.17603		-0.358466						-0.588382																									-0.173678
SEC14L4								0.0379346	0.14938								0.160556																										-1.52505		0.158651
TMX2									-0.494058																-0.371422								-0.644947
RARA		-0.379983									0.42663				-0.323325																		-0.532246									-1.42037				-0.376343		-0.38153
MINDY1											0.234093			0.266764						-0.2687					0.440233	0.181096		-0.24208														-0.342774				-0.222722	-0.264889
TMEM17												0.238968																					-0.233292			0.0903816			-0.819384	0.113756
APOM																	0.354877																							0.266968									-0.414181
RELCH		-0.36586													-0.383061																											-0.805474						-0.299122
RAD17																								-0.286917				-0.281112										0.229181
SIRT3									-0.381921																				-0.333884										-1.12639			-0.506537
RAP1GAP2	-0.181757						-0.849413				0.386971				-0.536746					-0.099293	-0.134843					0.148912		-0.506727																					0.255426
OTUB2																																																-0.22979
KCNA2			1.1692																	-0.139159
PRKD2						-0.289997					0.257811				-0.698852				-0.162049
TXNL4A						-0.193291					0.18541																		-0.241163																				0.258721
FAM217B	-0.18283					-0.250322					0.271472				-0.363469		1.15566																	-0.380565								-0.922092
PPP1CB											0.434337				-0.579486																			-0.236576								-0.80299	-0.494057			-0.390697		-0.450599
IGHJ3			1.26136					-0.0169197	0.0810981		-0.175481		0.0803289				-0.0926642																									0.0805022
GEMIN6									-0.94567									0.512186			-0.154731																					-0.609255
LY9							-0.283545											-0.268723	-0.611102										-0.707033					-0.415845						-0.285462		-0.588734							0.583022
AC009779.4																													-0.210007
CELSR1																			-0.223171												-0.27385
DDX41			0.117899								0.382235																							-0.173305												-0.505177
CTC1											0.270337								-0.248762		-0.301535								-0.309121													-0.378617							0.289769
CFL2									-0.683404		0.184341																							-0.179213								-0.276208
MSH6																		0.236368			0.406486																		-0.47439	0.504511		-0.437082							-0.562875
RMDN1						-0.356125			-0.412315		0.273706																													0.098437		-1.14385				-0.2526		-0.272803
PGAP2									-1.34573																																								-0.208876
RALA						-0.254188	-0.39539		-0.466358		0.273965						0.344345								-0.104078																							-0.249978
BBS7																																	-0.529714	-0.274773				0.268165					-0.0794628
PTPRD									-0.114104		-0.0631543																																		-0.121615
RAB7A						-0.357869	-0.219396				0.313352			0.241599	-0.351227										-0.204699						-0.249131			-0.280203								-0.660986				-0.628801		-0.413479
C11orf45																																	-0.176541
KLHDC1											0.164991								-0.261362									-0.457254	-0.591041				-0.460778	-0.204614
ZNF296		-0.319624	0.65667						-0.236446		0.308931							0.308192		-0.22812															-0.615087
SNU13			0.140946								0.449248							0.301002							-0.231542									-0.385599								-0.781035				-0.260316	0.370093	-0.352603
PRIM2							-0.207636																						-0.326934											0.149317
AMOTL1							-0.200851					0.494472									0.829353																					-0.28389
BHLHA15			3.04149						0.148133					0.119625
CYP51A1									-0.644596																-0.645236																								0.310197
ATF7IP2						-0.464203			-0.67575		0.415937						0.532435				0.394261								-0.798679													-0.690235	-0.331117			-0.268438		-0.382457
CDK2											0.232624										0.76191																		-0.986219	0.511513									-0.460147
ZNF705A									0.148676																												-0.0329961								0.060378
DESI2		-0.30992					-0.381226		-0.323408								0.304954																															-0.308505
ZNF581									-0.252433																0.23336																	-0.450661				-0.637397
PDP2							-0.234755											0.602128																								-0.261616
ALAD									-0.563777		0.167478			0.421169	-0.516484																												-0.300848
IRF5		-0.690413													-0.177126										-0.245651																					-0.377911
ALG13	0.501606										0.486966							0.398042											-0.93057					-0.513927								-0.989634				-0.711172
TBC1D9B											0.417986			0.263923																			-0.294782													-0.258906
KAZALD1									-0.0683903											-0.152051																				0.0365334					0.110523
AC005726.1											-0.0498753			0.118088
KCNT1
CADM2																																										0.0747431
CD4											0.19072										-0.332083												-0.707407												0.501253	-0.615448		-0.33285
CSNK2B
RAB27B							-0.929				0.223727	0.65576							-0.468607												-0.481805					0.824523									-1.13327
NREP												0.545477													-0.258891								-0.255597			0.213797				0.405532						-0.191281
DDX52									-0.392122		0.373649							0.213027																														-0.345595
IQCB1									-0.868917						-0.213772									-0.319904				-0.612532	-0.393162													-0.634941
MEGF6			-0.2319											0.138779					-0.321881	0.202233		0.107749				0.492614					-0.196054
ZNF669									-0.885132						-0.283034			0.41882																						-0.207004									0.37088
SLC22A15				0.267204					0.244329						-0.246741					-0.353035						0.25501		-0.852518																	0.428057
DUSP16	0.451918																			0.165546
ZC3H12A		-0.310651	0.297981				-0.422804				0.352164							0.590588	-0.253372															-0.348383								-0.200527
RPL13									-0.934946		0.454103				-0.216871										-0.174456								-0.391884	-0.887681								-1.14616				-1.04931		-0.408659
CDRT4			0.287176									0.135689												-0.0991141					-0.670502
PTTG1IP				0.250087								0.515331		0.36162	-0.216038																			-0.21943								-0.63876				-0.409314
MEFV		-0.43157		0.259042					0.11153		0.337469			0.331761						-0.268255		-0.0238148			0.159812	0.486089																			0.464255	-0.19595		-0.21602
TAS2R60														0.0130088															-0.438268								-0.107208											0.130061
WDR34			0.457534						-0.232062					0.210118							0.780989			-0.594596							-0.373065									1.13281									-1.17685
NPR3																																	0.159273
ETS2				0.38502							0.363203	0.321008														0.240054																			0.314987	-0.606192		-0.279396
BORCS7																																	-0.420342									-0.752437				-0.445246
CTNND2								0.039782			0.171945
ZSWIM4																									0.234063
NAGS							-0.246992							0.0509284				0.456664																-0.2109								-0.128605							0.293342
TENM1							-0.423532											-0.16242	-0.3997	-0.0290755
SLC29A1											0.236023																													0.754556									-1.20537
TTLL3							-0.346977					0.219043			-0.727107					-0.161739						0.232524			-0.217501										1.04704							-0.156335			0.23878
GRK5		-0.286018									0.290492			0.182574								0.233024									-0.22808														-0.34076
EEF1AKMT3														0.117758														-0.479645					-0.716144									-0.191561
PAQR8				0.200811							0.2078															0.133877		-0.593806					-0.33131						0.118986									-0.122081
CCDC22			-0.162438																															-0.297826
TERB1									0.193551																				-0.117156																	-0.137772
KIAA0100		-0.610749		0.230185							0.201787			0.344687	-0.350121										-0.150168																	-0.352402
GOLGA8Q							-0.0987249		0.113884
STK36											0.160796																	-0.467931	-0.317375				-0.592894	-0.152358
TPRG1											0.143802																		-0.534908				-0.335095							-0.290359									0.720338
ARHGAP42			1.65195																																								-0.566093
TRAV10
CDKN2D											0.304046				-0.39604																												-0.197536					-0.429696
BCL2L11											0.311653													-0.264247																-0.155452					0.171826			-0.344935
ZNF226									-0.273452		0.420083				-0.275645														-0.51951										-0.549503			-0.293934
RFC5									-0.530541												0.458958			-0.519352																0.480811					-0.257321
PM20D1																													-0.262263																-0.0512179
FBXO10			0.677184																										-0.208054
PCSK5						0.0130805	-0.803339														-0.862632						0.214559	-0.65941					-0.982976	-0.224549														-0.202567
KNOP1											0.214301										0.228131				-0.265104				-0.310871													-0.926328						-0.204036
KRR1									-0.527305		0.296763							0.299919										0.220773														-0.782947			-0.0854172
TLK1											0.439847				-0.222801																			-0.169276												-0.153432		-0.35293
CCDC102B							-0.33046		-0.506963																								-0.282279									-0.205218			-0.145593
SPAST		-0.551898					-0.787619							0.124774											0.14846			-0.219485																				-0.177551
SYCP2	-0.535778						-0.475404				0.181073				-0.466044					0.0561446														-0.187239
ZW10									-0.201691		0.111308				-0.275012																											-0.222961
ANAPC16						-0.285498			-0.582266		0.357595														-0.131333									-0.315317						-0.125618		-0.536127				-0.452879		-0.29979
ARL1			0.202405						-0.435876					0.101594											-0.243548																	-0.776869
SEC13			0.684105											0.255252			0.449902		0.565898		0.159642				-0.256587																	-0.622872
NDUFS7						-0.176597			-0.448169																-0.315266								-0.344543	-0.203697												-0.519035		-0.250687
TDRD12				0.0863287	-0.0238238																								-0.40564													-0.141742						-0.15256
C5AR1				0.467645							0.618908																																		0.763865	-0.837419		-0.301618
TMEM19	-0.19019	-0.329288	0.310947						-0.161031						-0.323497									-0.252483																									0.141759
ENKUR									0.216219			0.359219																			-0.249673														-0.106983
PTPN18	0.202658	-0.402359									0.411744	0.650187																-0.406375														-0.347367						-0.333292
SPACA9																									0.240168									-0.15461					-0.556764	0.377123
HIBADH																																	-0.401449						0.367087
ANAPC1									-0.410513		0.30378														-0.478185				-0.408019				-0.340967									-0.549905
NEU1														0.304312	-0.254563				0.350121		0.172746								0.121075													-0.558634			0.143255		-0.271177
SP3							-0.682709		-0.304186		0.292494			0.159031	-0.258289		0.401662	0.45681																					-0.61742			-0.819419				-0.561858
TATDN2		-0.274403					-0.347768				0.28456				-0.157591					-0.266218									-0.237485													-0.19141						-0.150964
ZUP1									-0.511975									0.458204																-0.185302				0.144401				-0.26818	-0.184176
VCPKMT											0.185708				-0.515851			0.298273						-0.175543				-0.29735			-0.209844			-0.12442															0.178879
GNL2									-0.459237																-0.192607																	-0.732349
ANP32A						-0.384614			-0.484887						-0.176432										-0.130587									-0.153062								-1.00242				-0.51326	0.336348	-0.245225
CERS3											0.255337																																	-0.132564
CALM1						-0.30829					0.353536			0.176617				0.0775524																-0.465191					0.618169	-0.0413397		-0.627245			-0.198041	-0.477219		-0.360926
WNT6																												-0.227499																0.054962
ERCC6L	0.35653		0.533813																		0.302739																			0.8658									-0.680636
RIPK1	-0.122457						-0.503645				0.174592			0.147358	-0.291431			0.366157																								-0.303168						-0.177838
UBE2B	0.332839								-0.440974		0.616956				-0.212428			0.420583							0.17985									-0.237322								-1.02182	-0.198213					-0.553761
SGCD																																																-0.299101
SKA2																					0.879966																			0.42582
YLPM1									-0.625507						-0.555564										-0.204356			-0.315321						-0.335982								-0.954223
SUN2		-0.547999		0.171898		-0.170008	-0.691667		-0.377329		0.577922				-0.730106		0.311085		-0.202729															-0.186511														-0.298107
PIK3CB											0.414368	0.256114																-0.696905																		-0.464737
CAT			-0.421457						-0.623066		0.223354				-0.355508				0.300542																							-1.15395				-0.567404
TIAL1							-0.281913		-0.324369		0.337559			0.146692	-0.529176																			-0.23048								-0.423365				-0.368097
RPS15A		-0.146247		-0.0700842		-0.15073			-0.765007		0.35335																						-0.614153	-0.876642								-1.0385			-0.120002	-1.03448		-0.453908
RXRA		-0.540939									0.516566			0.167834	-0.146642											0.323099																	-0.0700138					-0.396612
LCORL																		0.361386															-0.353795					0.267755				-0.802125				-0.222475
JPT2											0.206269			0.239388							0.211369				-0.549893
GOSR1															-0.368803			0.435973																-0.308525								-0.588474
ARMCX4											0.159225				-0.260363					0.0303126								-0.479735	-0.336465																0.219097
UBE2Q1															-0.425077		0.562483																-0.273312						-0.551501									-0.288794
EIF4G1						-0.206006	-0.389591		-0.326764					0.408874	-0.350174										-0.258171																					-0.141868		-0.423889
GPR146			-0.275756																																								-2.55145
SET															-0.658196		0.232801								-0.39489																	-0.844127				-0.644525		-0.263445	-0.172302
RSRP1									-0.388389		0.271848							-0.437064										-0.709672						-0.361334								-1.0584				-0.498465
CNGA4
MMP21									-0.141998		0.0187516																		-0.0881713
PIGA											0.170731				-0.383708													-0.544695					-0.274394	-0.123513											0.190636
TNFSF12		-0.445632																	-0.17512		-0.199763						-0.023041															-0.354271
LACTB		-0.310913															0.522529								-0.184184																				0.188367	-0.283326		-0.209816
NHLH1								0.125394	-0.0653842		0.154475										0.366776					0.08377		-0.30873					0.0920466
INTS11														0.284367																				-0.357712								-0.860901				-0.550698
PCDHGA8																													-0.185315					0.0341494
CCN2											-0.0592924													0.103025															-0.272217
ESCO2			0.778388																		1.04469			-0.227185									-0.376528							1.70042									-1.89955
KLC4											0.191551			0.182601						-0.276126														-0.213468	-0.442931							-0.309081
PPIH									-0.762979		0.176938										0.598805				-0.355735									-0.348894								-0.561954
CHCHD3						-0.248852	-0.432222				0.160781														-0.308031									-0.203606					-0.754657			-0.297862					0.361216	-0.289072
FAM89B											0.218073						0.252326																						0.721272						0.161049			-0.243228
GTF2A1											0.37835																											0.205171				-0.5086
TEPSIN		-0.480664							-0.26113		0.284189							0.35525																-0.141271								-0.260646			0.164719
IZUMO4											0.181103	-0.139611													0.246661																					-0.230708
MBNL1		-0.357483							-0.531467		0.384729				-0.36778																-0.32418			-0.443033								-0.741947			-0.113774	-0.587955		-0.484002
LCP1				0.386123		-0.419304	-0.601153		-0.567137		0.678991			0.156872	-0.433078																			-0.111653								-0.888617				-0.403759		-0.52929
KLHL35							-0.111275		-0.109587																											0.219527			-0.668107
NKIRAS1									-0.197102									0.308243										-0.495316																					0.403741
SAC3D1																																								0.395718					0.271218			-0.23937
IGKV1D-43			0.192552															-0.398093																														-0.17406
KLF5														0.156749						0.0480563						0.285949																			0.149078
POFUT2											0.177056				-0.406821														-0.199782																	-0.44381
PDE12											0.143632							0.171283			0.15496												-0.48566															-0.352565
PSAT1			0.866042															0.251075			0.894728																			0.425746
TIFAB																																													0.256286
GPAM																																		-0.160678
BPGM							-0.821782								-1.22483																			-0.281401								-0.514611	-2.35853
TAS2R5									0.116258		0.0755739																		-0.497035
TBC1D14				0.183653			-0.597228							0.304997	-0.873095											0.263161								-0.254019					-0.444243	-0.229175								-0.401499
FKBP7			0.207105																						-0.461261														1.11239
BCAS1																					0.0617934			-0.172522
CYP2R1							-0.238937		-0.620339		0.197836														-0.200816				-0.349313					-0.434698								-0.159471
CLEC1B											0.158358			0.144666						-0.130235						0.326179					-0.454339					1.04886
NDUFA12	-0.210602					-0.230006			-0.900367		0.283721														-0.435999	-0.25599		0.20552					-0.577161	-0.255356								-0.795411				-0.413542
FDFT1	0.192169								-0.460996									0.313841							-0.419901																	-0.296555	-0.335722			-0.540952
ZC3H11B																								-0.214163				-0.370344
ULK3							-0.282406		-0.276682										-0.246239										-0.469098					-0.167044								-0.376595
PPP1R16A														0.228577																												-0.364605
RRP36											0.243968																																					-0.255922
TRBV4-1						-0.270658																											-0.499213											0.574518
STAG2						-0.378321	-0.32828				0.316591																							-0.337768						0.0748054		-1.08796				-0.62446	0.148899
MYO3B
CMTM6				0.314802			-0.323895				0.476721			0.269576	-0.565534						0.144409													-0.122356												-0.462423		-0.474254
AHRR											-0.121168																						0.12984
SARDH																													-0.483957
VPS9D1				0.286969							0.54021										-0.244399															0.316715			-1.07223						0.295517
PMP22														-0.109538	-0.204711
NME8							-0.460697																			0.367587		-0.921077			0.11666
CDCA3			0.823303																		1.4301																			1.88023									-2.03575
CPNE8												0.24582		0.173444							-0.15176												-0.786444									-0.323096							0.301735
RAB40B			0.230171																		0.169619								-0.405965				-0.249799																0.236602
PLEKHA3							-0.301545							0.383403	-0.288913																											-0.375497				-0.439758
CCDC36																																													0.106081
RPA2									-0.424191		0.255389																							-0.264494								-0.780741
ABCC2																				0.0367328		0.200285				0.362816
PAQR5																															0.102442																	0.174745
TRNP1											0.122983
RAB15											0.0532304										0.217289							-0.141831																	-0.112828
MTIF2									-0.713175						-0.29438																							0.281843
CRTC3		-0.425117																						-0.201317	0.332839			-0.505118																		-0.192357
CCDC88C							-0.61228				0.455381																	-0.642873	-0.323138					-0.201578								-0.894725						-0.299079
NR1H2											0.491312	0.266399						0.432113			-0.161812										-0.274221			-0.152563												-0.306767		-0.481906
NBL1									-0.131436		0.351797			0.108729																									0.0662669										-0.230499
CPLANE1							-0.432327								-0.390814														-0.535087														-0.222627
CC2D2B									0.224931					0.108657								0.214426				0.398786		-0.509692																	0.112931
LSM3			0.184994						-0.467164								0.340023				0.374231													-0.287743								-0.6996				-0.397351
RIOX2									-0.384773																-0.378398				-0.370149													-0.582088
ZNF101																		0.430843																-0.360804														-0.274634
TRAJ49											-0.0873419																		-0.321272				-0.11203															0.162862
S100A11							-0.234256		-0.481377		0.547244				-0.380893										0.172276															0.182969						-0.671101		-0.639691
OR6N1									-0.134522		0.0973209																																	-0.023249
HSPBAP1																						0.169156						-0.357345														-0.297628						-0.186304
C11orf54															-0.336139																																-0.416119
OPA1									-0.314938		0.284135			0.247112											-0.132482									-0.323082								-1.02393	-0.338759			-0.338187
PHETA1		-0.302788									0.31337										-0.239313							-0.55397
NCOR2		-0.523458									0.42061				-0.426696					-0.319216																									0.139585			-0.19215
PLCB3		-0.314532									0.227077			0.30986												0.290076																			0.287602	-0.16308		-0.242694
TBC1D22B																																											-1.27185
TDP2											0.315636							0.425297													-0.267931			-0.526904														-0.278951
LIM2							-0.829115					-0.116241																												0.505106					-0.229927
KRI1									-0.754335		0.1885										0.149616				-0.200197			-0.247927	-0.326097					-0.267411								-0.285987
CSTA																				-0.290202									0.282637				-1.18405							-0.178979					0.320158	-0.992207
CSNK2A2		-0.466006									0.370145							0.137556			0.178268																								0.264966			-0.309437
TRAJ33										0.0361298	-0.00601117													0.192313					-0.772548															-0.0678274
SLC25A5						-0.296431			-0.356851		0.276914						0.233301				0.428223				-0.396713									-0.240487	-0.357729					0.174287						-0.51373		-0.370525	-0.63311
TM9SF2									-0.468141		0.517957			0.340124					0.315809															-0.292362								-1.08986				-0.373237		-0.293812
PALM2AKAP2			0.574517																	-0.581808											-0.340321														-0.255778
MIOS									-0.263467		0.207691						0.308845																									-0.441243				-0.212366		-0.221336
PRAF2																					0.177783													-0.1648	-0.953441												-0.212702
MMP27								0.224324	-0.0772436						-0.0785535																		0.117173												-0.0663969
C18orf54																												-0.260588										0.289105
ANKIB1							-0.55015								-0.263491													-0.407073					-0.470755													-0.226288		-0.165041
ZNF891																												-0.576692	-0.966658					-0.438544
ZNF571									-0.23664									0.544577	-0.440018										-0.193724				-0.355968	-0.30304						-0.196879		-0.228614			-0.232392
CEACAM6			1.0234										0.293752			0.00437884						0.173754	-0.0354333			0.140437																	-0.329818					0.140927
RAD51			0.520399																		1.24273																			1.49704									-1.69087
IPO7											0.346087														-0.304349													0.264132	-0.735522	0.0846859		-0.528193				-0.375231		-0.305483
RPL8				0.132079		-0.228258			-0.742946		0.461628																							-0.718431								-1.18964				-0.886501		-0.418436
TEAD3																																																-0.192706
SOX15																																													0.222551
MSRA															-0.340203		0.334287
GRIK4									0.152214																																				-0.310198
TPPP3																								0.206423	0.43975
NDC1			0.282418																		0.696426														-0.58464
GRHL3													-0.00913571
POLR1A																		-0.290801							-0.713112
CUL3		-0.598119					-0.486784				0.368806			0.417947																												-0.871149				-0.571123
ADGRG6												0.103331													-0.400439														-0.448601			-0.132692
NIPSNAP3B									-0.264159		0.168148																		-0.361447		-0.376935
CLCN7		-0.633934		0.135391							0.233539									-0.31965						0.256088			-0.214862													-0.114283			0.39344			-0.170299
LAMB2												0.271136										0.263408						-0.677536
ANK3											0.294633								-0.633243	-0.4242									-0.974095		-0.939849								-0.797446
NT5DC2			2.16167						0.388365								1.11749			-0.350624	0.665703																								0.414644			-0.293897
FAHD2B			0.184395						-0.575465		0.14249																		-0.347308										1.28074
GPALPP1									-0.355275						-0.346617														-0.35757													-0.597796
MAP3K15																										0.189043														0.25574
SLC49A3		-0.216767		0.147876					0.147005											-0.0119065	-0.448283					0.460028																-0.167302
KMT2B				0.239899							0.270743			0.214625	-0.558958				-0.373568	-0.332447						0.324798								-0.129469								-0.199927
TRMT1L											0.339202									-0.31407					0.378573																	-1.03484				-0.176725			-0.307139
BEND2									0.163201		0.163519	0.200579		0.257913					-0.18542			0.333946				0.174542					-0.394124						0.293826						-0.176401
SLC2A5			0.745307											0.261032					0.377955																-0.687078									-0.217997
FBXO5			0.419795								0.204344							0.60781			0.669049			-0.881349														0.153578		0.937264								-0.176096	-0.920746
CEP152											0.277461																		-0.179071											0.592031								-0.14891	-0.653138
UBAP1L														0.151938												0.27809		-0.387752	-1.36957				-0.27387
CBS											-0.109481
KY					-0.0370514									0.116714						-6.65e-05						0.125862					-0.0726067													-0.127269
LOXL4
EP400									-0.573496		0.39369							-0.177078							-0.230878			-0.619741	-0.477599													-0.420272
CALM2									-0.773327		0.554107			0.109595				0.335886																-0.284408						0.0896497		-0.810538				-0.71682		-0.608698
SCYL1							-0.245443				0.379569			0.234143																									-0.455272
TRBV7-5											-0.106098			0.138369																						0.320622
CCDC28A						-0.307119			-0.617402									0.582234
PHF10									-0.387124																				-0.348854																	-0.193383
TOX							-0.949325		-0.802196									0.252425										-0.399294																	-0.591338
CAVIN1
ZNF143									-0.312736						-0.395805
TPTEP2-CSNK1E									-0.664127												0.247853			-0.426188				-0.574188												-0.403501		-0.252728
ERCC4									-0.21362						-0.327292			0.217622															-0.727761	-0.109059				0.248296				-0.338094
H3C2			1.13697								0.202918			0.190008							1.48903																			1.90727									-2.1475
OXCT2			0.83358
STX17									-0.605819						-0.303702																			-0.437669												-0.298736
UACA		-0.373927																		-0.331092					-0.363718											0.264476				0.530239
KRT81							-0.111159				0.100766					-0.0300114																		0.0500585										0.0654994
AP3S2																												-0.531708														-0.73735				-0.324609
CXCL2																			0.18024		0.526613																								0.158839	-0.177727
ZNF358														0.100834														-1.1006																	0.271085
THOC7									-0.57113		0.461425														-0.102527									-0.169953									-0.279411			-0.470186
DKK2																																													-0.0523326			-0.110671
ZBTB38			0.303267				-0.494743		-0.66146																													0.322041				-1.23608
NECAB1																																																-0.171503
ZFR											0.260104			0.167969				0.418183																-0.44939														-0.280341
NAA25														0.204699	-0.266416										-0.442524				-0.400416													-0.404497
MRPL42						-0.248588																			-0.18841				-0.218653					-0.175184								-0.495143				-0.265721
XPNPEP3			0.124973				-0.348581		-0.354304		0.190886			0.225071																					-0.507907							-0.559388
INPP4B																		-0.213781										-0.560203	-0.486681				-1.07335	-0.219602
KDM2B							-0.179086												0.0175638						-0.268519									-0.228664								-0.26807
RUBCN		-0.463905													-0.430578					-0.393631						0.283596		-0.370151
SLC39A1																																		-0.185665
CRNKL1							-0.402333		-0.433235						-0.549223			0.701853																-0.209033								-0.600496
S100A5											0.233658
KLHDC2																												-0.500468						-0.438175					-0.6303			-0.772122	-0.376084
SARM1							-0.350688													-0.118927									-0.641312				-0.268862
ZFHX2																										0.188501		-0.234602
RHOBTB3							-0.818063																		-0.310373																	-0.594355	-0.476956
NHLRC1																																	-0.231078
PYGM															-0.228838				-0.224573	-0.205518						0.175512					-0.231708
LDHB									-1.06884												0.208896				-0.675004								-0.551898						-0.894242	0.237467						-0.292447		-0.269314
ASAP3
STIL																				-0.110567	0.685512																			1.26235			-1.12785						-1.1932
MOB1B		-0.373691									0.381735	0.335287		0.193117																			-0.512958										-0.147597			-0.501961
ORC4									-0.600723						-0.695421																		-0.592544	-0.269515					-0.601573			-0.422949
LRRC37A3																										0.2172			-0.558437
PITPNC1		-0.310113					-0.789709								-0.200967				-0.423692									-0.477959						-0.205777								-0.417033
ADAMTS5													-0.179448	0.26626														-0.440737
ZBTB48		-0.286046																																						-0.113498							-0.34044		0.191857
HEYL								-0.091458								-0.0711301								0.131209
MYBPC3								-0.0512015			0.23766			0.0577514						-0.171695		0.304471		0.154168		0.694578																			0.262389
TIGD2							-0.295301		-0.349175																													0.195643
CDHR3																			-0.206934					-0.134282					-1.02317				-0.276798	-0.105042
PLCB2		-0.464852		0.297883							0.325184				-0.465137													-0.556738						-0.167116					0.375649	-0.141052						-0.475993
PTPN9		-0.482993									0.201995														-0.167343													0.256071							0.356183	-0.358742
MGME1											0.254404
AUNIP			0.179145								0.110868										0.444081																			0.822505									-0.844756
SORL1							-0.500973				0.483874				-0.880255					0.275377		0.340485			0.702128	0.233231		-0.464142						-0.547611								-1.08662
DOCK6			0.31833						0.184448
ABCG1														0.13166	-0.595993					-0.260487					0.613656														0.0759424
RNF125			-0.231421				-0.922667				0.389358				-0.251373			0.173281			-0.305358							-0.591157					-1.09831	-0.256689						-0.0718193
AC068946.1								0.0293508											-0.118041							0.11591
USP6
TOX2			0.601266																																														-0.386546
MYO18A											0.359742									0.0310009								-0.696871	-0.242137		-0.568174											-0.482711				-0.217253
HDAC9											0.341572									-0.406936	-0.668394				-0.714166																	-0.745976
MRPS25						-0.418303			-0.436004		0.305389														-0.580756				-0.862071						-0.436598							-0.893181						-0.40165
CASP8							-0.862195		-0.552632		0.377091				-0.437937			0.30192				0.262087												-0.444919								-0.825353				-0.628377
ZNF678																		-0.351279	-0.414093										-0.405288
XRN1							-0.676193				0.322176				-0.411068					-0.260913														-0.21744								-0.652672						-0.275676
ZNF574									-0.242306		0.162967							0.680716	-0.368914									-1.03019														-0.596017					-0.427981		0.579164
LEXM							-0.709609																																						-0.496316
EXOC7							-0.307016				0.397713									-0.0518994														-0.293398												-0.405281	0.000510252	-0.281828
NUP85											0.386402				-0.284008			0.321926											-0.528583					-0.37112					1.13186	0.204254
TMEM191C																					-0.26507																			-0.256195
ARMH2																					0.113106					0.167177
WDFY3				0.288697					0.297099		0.142293				-0.327547		0.54274			-0.31885		0.229141				0.695142			-0.306845																0.703447	-0.184377		-0.00117868
WDR61																		-0.141872							-0.12617									-0.227932								-0.844572						-0.178236
ZNF34									-0.507345									0.475356											-0.301715
HIF1A				0.232401					-0.603554									0.334651							0.335567																	-0.56885				-0.900669		-0.622488
TRIM16																												-0.789716					-0.599645							-0.291362
RGS9BP
MIA2	-0.142491								-0.112976		0.415366				-0.313324						-0.12846																					-0.574972				-0.4359		-0.242869
MYL9												1.10701		0.602511						-0.446867		0.433362																	0.617307
HAPLN3											0.155733														-0.440192				-0.606395				-0.508105							0.56875
VIRMA							-0.358095		-0.416629		0.275233							0.33729																-0.405691				0.274259				-1.03776
MYRFL											-0.118707
DERL2									-0.8722		0.501124							0.267314			0.212277													-0.217675								-0.437517
SRBD1							-0.465132											-0.268299																								-0.333775
TRIQK											0.249018	0.30606									-0.356451															0.207652						-0.225843			0.35907	-0.37485
MFAP3L			-0.488229						0.20586		0.169371	0.352191		0.241912					-0.205408	0.0404087		0.19315				0.364238					-0.337272					0.739315
BRD4		-0.429767									0.438651			0.164795	-0.257927																			-0.137015								-0.606724	-0.461292			-0.406367		-0.480814
SIK3															-0.568693					-0.291231																						-0.702601	-0.232844			-0.339953
COPS8											0.277736							0.166194						-0.236579	-0.119696																	-0.669212
TSG101											0.202121				-0.205406			0.486482																-0.180263		0.854692							-0.156456					-0.367257
CHKA																		0.141494								0.159652					0.221543														0.306506
KAT2A		-0.376776													-0.217377										-0.646113			-0.940166																	0.0860398
CNTNAP3B												0.0955128																																		0.126649
SMIM10												0.245819													-0.488956														-0.797923
SCART1											0.230594																		-0.74523		-0.220882											-0.110016
BCAR1			0.383734					-0.117487	0.0903605
BEX1
ZNHIT6									-0.619164																-0.351281																	-0.790095
COL4A1								-0.0656047	0.110328															0.100501		0.254735																		-0.066219
MOSPD2		-0.391534		0.210294											-0.528044											0.173016
CCDC51			0.36178															0.257571								-0.150756
CPNE7
EHD4																		-0.242077															-0.835721												0.171477	-0.215423		-0.39335
RTN2											0.276956	0.782192		0.160658			0.437785				0.421485										-0.342397					0.554981										-0.30719
CPT1B																										0.165734
TNFRSF21												0.119592																0.62761																	0.20447
GAS7							-0.484232				0.410688														0.210569								-0.555945						-0.899989
ARHGAP18							-0.606569				0.414115							-0.129348
KMO		-1.00117		-0.0107144			0.42191								-0.274705					-0.337144																									0.259509
TGFB2																															-0.414786
PARP3
NXF1							-0.801899				0.282837																															-0.735731				-0.379725
TRGC1	0.198979						-1.31833												-0.370101		0.608086																								-0.402604
VPS51						-0.202694			-0.556932		0.350659				-0.243234													-0.752959														-0.505994	-0.179231		0.217085			-0.556608
YIPF4						-0.316688	-0.153903							0.211099				0.265452						-0.259012															-0.520395			-1.09044				-0.266665
PADI6											-0.0964394																										-0.0350278
OGFRL1		-0.773849									0.409484				-0.314274		0.394064								0.341357																				0.459186	-0.799341
ZAP70							-1.13089				0.195957								-0.704885										-0.831302				-0.899905	-0.166294											-0.305129
CRTC2		-0.511405
USP16						-0.355782			-0.29416		0.279001																												-0.431823			-0.627132				-0.311712		-0.328184
MICOS13									-0.500248		0.305308														-0.376845									-0.203274								-0.442267						-0.303252
TNKS		-0.429208									0.237922			0.133425															-0.182038										-0.659124			-0.302592
BBC3							-0.430319				0.0822086						0.508127																									-0.312024						-0.259644
ALPL		-0.433976		0.0973971							0.197058									0.0931057	0.243265	0.606582				0.930842		0.271121					0.16331												0.279564
TRAJ13								0.103273	-0.12382																				-0.798659															0.0795236
DENND2B											0.135267																												1.41909
SLC44A4																																											-0.60462	0.008011
PPA2															-0.373997										-0.226122			0.343783														-0.725335				-0.3375
G6PD							-0.28991					0.190786			-0.458689																																	-0.262055
NUDT11							-0.322757				-0.102686														-0.141156																				-0.154386
SPRYD7									-0.304336																-0.375731																	-0.445297							0.333426
MOAP1									-0.41651																									-0.343015					-0.589354			-0.473706				-0.169776
ARHGEF10L				0.275229							0.452399										-0.38256				-0.474923			-0.614911											0.116936			-0.321074			0.418952			-0.354938
TRAPPC10							-1.06665								-0.473947																-0.221456								-0.535162
POLDIP2															-0.290182						0.188379																						-0.0823622			-0.448083		-0.285932
TTC21B									-0.51416												-0.380918
KCNQ4
ABHD14A			0.239283																						-0.273385
SPRYD3							-0.251736		-0.206564		0.443096																	-0.332516						-0.387929					0.655267	-0.122416								-0.285375
ADAP1		-0.430497					-0.28869				0.249871				-0.549841		0.370496															0.155656							0.928333									-0.207761
EIF3K						-0.138002			-0.651515		0.260161						0.274318								-0.208925									-0.645499								-1.04702				-0.765064		-0.448031
ZNF114							0.0822474
GLUL									-0.32639		0.402159	0.475313		0.286464						0.446209														-0.320546									-0.542377			-0.756977
UBXN4						-0.16572	-0.533145					0.205355		0.144332																				-0.174107								-0.995133						-0.255043
POLN			0.309517						0.178006																																			-0.108346
ZNF713																																																	0.18046
SLC25A16											0.311199			0.134557															-0.456972																			-0.235833
EIF6											0.295678							0.113809	0.47078															-0.174339								-0.716593				-0.335284		-0.258911
CKAP2									-0.227036									0.354269			0.246502																			0.618115						-0.626412			-0.398168
CARD11									-0.513178										-0.7512	-0.589156											-0.754969								1.10421						-0.432825
CMC1							-1.20663																						-0.428215				-0.724639												-0.264494
SGTB											0.340618																							-0.398728					-0.706012							-0.546495		-0.344864
APH1B											0.207342																															-0.354054				-0.455406
AVPR1A																										0.154945										0.128548
TEX29																																								0.12869				-0.126763
GBP3							-0.77789				0.554679										-0.263473													-0.456922					-0.448872										0.667377
DHCR24									-0.380801																-1.01752														0.651688	0.756435
RHOF																													-0.18001					-0.542936											-0.521668	-0.28736		-0.258509
AC008764.1											-0.0296595	0.143199											0.0552028										0.217853
GMEB1							-0.448545				0.18873				-0.151544			0.244396							-0.158133									-0.228747
PRMT2						-0.615249	-0.42158				0.314343				-0.255402						0.109333													-0.686929						-0.0959827		-0.918215				-0.427556
KLHL24							-0.404555				0.347498							0.720156			-0.240781										-0.718661			-0.491617								-0.559998				-0.769835
PSMB7						-0.224123									-0.223446				0.319043		0.113262				-0.153082			0.261397					-0.413224	-0.143471								-0.478949				-0.42008		-0.254855
SSR3			0.868883						-0.269531		0.358545								0.350133		0.163973				-0.118843									-0.304412	-0.370959							-0.613458				-0.34287		-0.398726
MAP7D1		-0.426889					-0.510701				0.573673														0.166324	0.383564																				-0.49317
FAAH2																													-0.602178
BMP8B			1.40027						0.0967404
MYLK4									-0.0750181																			-0.243049															-0.544578
CHST2							-0.796479				0.312493
PRUNE1											0.240501																	-0.278671			-0.35256														-0.444388
RPL17-C18orf32
TIMM13									-0.495986																-0.309807																	-0.506894				-0.336739		-0.254021
HARS2											0.285186							0.452401							-0.0821495									-0.251281								-0.596973					-0.48971
ITGB3												0.586511		0.535064						-0.277545						0.707383					-0.534711		0.223			1.06259
LILRA2		-0.554635		0.391991							0.311719			0.427675																										-0.185895					0.716467	-0.383616
VAMP5									-0.212496		0.400229							-0.208	0.583057															-0.457178					-0.628932			-0.741258				-0.327063
ZMYND15									0.156549			0.105278								0.0218916		0.19666		0.150158		0.271393		-0.637977																-0.121876
GK5							-1.56421				0.141649																		-0.209373													-0.457828
ARMC5																																										-0.671946
PPIL1			0.288506																		0.321934																		1.28586
PDSS1														0.104512			0.368382									0.227447							-0.295481															-0.301636
EXOC5											0.520908				-0.6529																			-0.184959				0.279612				-0.673247				-0.317997		-0.445537
CTSA											0.673749	0.535703		0.644527																									0.860324				0.101368			-0.356288		-0.364262
NOP10						-0.239184			-0.600373								0.718388		0.390181																							-0.450551				-0.385528		-0.305969
CHRFAM7A											0.108407								0.3577																							-0.242357							0.660422
CALCOCO2									-0.366136		0.336898	0.179203			-0.357387																			-0.343507	-0.444755							-0.397275				-0.637657		-0.362328
MRPS28									-0.218805									0.189257							-0.305736				-0.144283
KLHL11							-0.310166		-0.242328						-0.202822													-0.841124						-0.197207												-0.2358
PPP6R1	-0.114266						-0.23292				0.322704			0.407768	-0.339642					0.250299																							-0.286113
KCNK5																					0.139932
ABRAXAS1									-0.723852						-0.446638																		-0.347231	-0.168339								-0.489747				-0.287977
TRIB2	-0.323672								-0.868217											-0.230597					-0.518241						-0.483174				-0.710136
TEX22																				-0.142578						0.436304			-0.246223
EFCAB8																						0.179705				0.260079						0.0550318
DNTTIP1											0.32814						0.609107									0.406046																-0.421865			0.259916			-0.28531
LIG4															-0.339323																															-0.254364
HSD17B13											0.159482														0.319085
IGIP			-0.152647																									-0.464539	-0.377041		-0.202451		-0.357842	-0.12362				0.173984
CLDN5																				0.080763											-0.370123
ERICH3											0.286454																						-0.15064							0.614334					-0.066121
ACTR5			0.12742				-0.354642																					-0.772925	-0.394914				-0.441248	-0.241646														-0.120267
FAM216A						-0.101912			-0.353232												-0.389335				-0.316693			-0.913379
WLS														0.199946						-0.270924	-0.550513	0.741556				0.48277																			0.238592			-0.235716
IGKJ1			0.881984					0.00128483					0.223612
H1-6									-0.0480323																	0.178277
PHF12															-0.287698			0.418276										-0.588137																				-0.23071
WDR90																					0.380118								-0.483431
LMNTD2											0.0433061														0.170745
SSBP4		-0.346773							-0.402824						-0.541428																								0.0634903	0.232741		-0.335349				-0.222373		-0.21541
TAB1																					-0.164132								-0.254881										0.738178								-0.0757832
MRPS27									-0.848394																-0.482892									-0.205947						0.0916873		-0.841112							-0.186428
MAP4K1			0.229172			-0.342765			-0.873967																-0.544934		-0.0991253				-0.272196											-1.21195
SLC35C2																																		-0.20088
ATP1A1											0.484608				-0.41093						0.224251																					-0.574356						-0.285164
TSC1											0.336181																						-0.233259	-0.190756								-0.284767
PIWIL2											-0.0542749																		-0.43576															0.111479
ADRA2A								0.0958158				0.223441		0.0858868																						0.291999
SPDYA							-0.213744																					-0.35732												0.441822
TNFAIP6				0.206726										0.139215			0.257013			-0.22096	0.406636					0.37335			0.456834																0.466728			-0.0780748
BTBD8							-0.278727		-0.188293																			-0.615355	-0.282896		-0.218798								1.26924				0.169789						0.326667
SLC66A1		-0.417902					-0.147556							0.126192																					-0.545399				-0.452118
TBCE							-0.325337																					-0.614059	-0.667024																			-0.164884
BAZ2B									-0.326831		0.440533	0.226257			-0.706732										0.427864														-0.334319			-0.463027				-0.74667
NELFB		-0.489992									0.167909																												-0.300716			-0.401719
OGG1											0.302919				-0.394877													-0.70868	-0.421921																-0.212627
SLC1A2
CADM1	-0.376351		1.45211
UPB1															-0.175555					-0.105735	-0.347893	0.384377			-0.265022	0.49841																	0.289086
LAIR2							-1.29461																											-0.219985						0.624947					-0.831305
AIM2							0.334162
DUSP3												0.587123		0.150581			0.828714																													-0.261932		-0.336915
TRBV11-3																																	-0.171956
EIF3J																									-0.325864																	-1.21286						-0.389996
GOLGA8A											0.175821								-0.327618										-1.18193
CBY1									-0.264781									0.442961										-0.428501	-0.506123										-0.413327
BEST1															-0.328169																															-0.684735
LTO1									-0.410473												0.15286			-0.258508					-0.400899					-0.375248						-0.142486		-0.366692
GLI4		-0.340888																								0.166199			-0.604422																			-0.189188
FCGR3A							-1.93188				0.395814																																		-0.57343
LRTOMT																												-0.312837
KRBOX4									-0.464632																				-0.414227					-0.354441	-0.641363
H2BC9			0.697002								0.303706										0.645444							0.352418			-0.568819									0.88856									-1.20818
UPK3BL2																																													0.0225542
XRCC1											0.206193				-0.39709																			-0.204575					-0.581147									-0.156271
DROSHA							-0.313304		-0.406815		0.214232																		-0.352151					-0.152913				0.285638
ZCCHC14												0.152532			-0.216052				-0.194146						0.183304	0.482209		-0.591547											0.070909
SLC2A4											0.291201																																-0.877332
CDK5RAP3									-0.756272						-0.341783																			-0.255248								-0.499866							0.105051
AUTS2															-0.778415			0.308063	-0.503587																										-0.297016
TCF7L2				0.307177							0.267363																																0.243543			-0.719304
KIF1B		-0.359557									0.323859			0.318573						0.12259
HADHA						-0.161181			-0.602256						-0.370348						0.115574													-0.56764						0.11481						-0.651654		-0.308283
ATP6V1FNB																													-0.258497
ZNF578
PUDP	2.20648					-0.23135					0.173764														-0.221866																							-0.243243	-0.334993
PCSK1N																																											-1.03002
ARL10							-0.182748				0.308281								-0.36328										-0.675504		-0.0942769			-0.116022								-0.16053						-0.135386
PGM2L1									-0.740695																																		-0.573943
IGKV6-21			2.20605
NRBP1						-0.392998					0.264193							0.210527																								-0.76657						-0.429242
TAFA1														-0.0981142															-0.255771															0.021732
NUDT7									-0.695644																								-0.614571
TCAF2C								-0.353122
AC108488.2																												-0.602608																	-0.180311
ADAMTS1							-0.951899								-0.391781				-0.272684														-0.212424
OR56B1
PLXNC1		-0.579558									0.249266			0.203755	-0.529528					-0.316587					0.290865	0.41063																			0.733924	-0.482835
ZC3H10		-0.398801									0.171929							0.482142
AP3M2	0.367274								-0.322615																				-0.857596				-0.537293
FGD2		-0.650307																		-0.462323																						-0.542775			0.290136	-0.312502		-0.261168
DNAJC5		-0.566683					-0.222871				0.22125			0.156773	-0.548892			0.286854								0.33779																	0.0849117		0.334974			-0.263705
AMMECR1									-0.443529						-0.384422														-0.18377					-0.204705
TUBGCP4														0.153946											-0.619928											0.484597
MMP24								0.0678585	-0.178018																																				0.00597495
TATDN1						-0.282131			-0.402578																				-0.252105					-0.306157								-1.0762				-0.2252
ZMIZ2		-0.381592												0.143862	-0.709753		0.441384	-0.162249										-0.331541	-0.365879																	-0.160715		-0.207581
KIAA2026							-0.576182								-0.385718																															-0.611369
SCAMP2									-0.714425		0.383447	0.242347													-0.122251									-0.263791														-0.39918
ZNF18											0.290717				-0.440329			0.738375						-0.547781										-0.217159														-0.223123
WDR81		-0.613917					-0.267652				0.249075				-0.299264				-0.243726						-0.249232																		-0.0978361					-0.331234
APH1A									-0.84704						-0.218334		0.384421																	-0.17234								-0.613755				-0.555905		-0.26884
SAP30																																													0.394268			-0.29167
PIM3															-0.300953		0.98344											0.275029																	0.614748			-0.253256
BBS4							-0.692613		-0.410566																			-0.565126	-0.353983
CSK		-0.315902				-0.333794					0.288722				-0.463859																											-0.553037	0.0751684			-0.317417		-0.437117
RNF7									-0.420315		0.198402							0.305523																-0.422669								-0.831218				-0.664534
PTPN13											0.180439										0.466422												-0.34767
PDIA3									-0.777838		0.43275										0.534838				-0.281723									-0.211499								-0.799305			-0.612693	-0.267107		-0.35522
NCBP2L
ARID5B	0.375695										0.198503																				-0.365036
JAKMIP2							-0.636348		-0.577761										-0.260961										-0.212871				-0.520619												-0.3294				0.500016
PGBD4																													-0.515488
KCTD1			0.409901																									-0.229196					-0.385447
EIF2AK3			1.05109															0.234591						-0.314262	-0.213717
MTF2									-0.340754		0.27353				-0.216693			0.284585															-0.534926	-0.432933								-0.91277
ZNF616							-0.419359																											-0.233714				0.294038											0.294576
TMEM131		-0.57704					-0.474386								-0.416413																															-0.473636
CHI3L1														0.180517						0.0549911						0.487797					-0.162874		0.0768012										-0.777979	-0.114263	0.184062
FBXO6							-0.58932				0.325682				-0.236646
SIGLEC12								0.0210926																0.114231
SPAG6																									0.360683
KRBA2									-0.35794																0.376984			-0.404554	-0.23778
TPD52			1.31328						-1.05219																						-0.34884											-0.398061
ORMDL1						-0.206631			-0.36736		0.353329														-0.121971				-0.232972				-0.324544	-0.500022								-0.650175				-0.647547			0.217379
SLC35B4							-0.253423		-0.448437		0.259505				-0.198556		0.493867
STK19							-0.316492							0.264455	-0.249622																			-0.149053
PCDH17											-0.116326			0.192243																			0.0952345															0.235544
CDC34														0.505428						0.187254						0.421449		-0.471751					-0.431677						-0.31726				-1.74507		0.300073
KANK2																										0.891966														0.323768			-2.03848
CDC42BPB		-0.410185												0.300141																	-0.349714														0.549116
ASF1A											0.382021							0.390887							-0.172028									-0.407466								-0.966319
RPS6KA1		-0.378703				-0.316424	-0.263673		-0.742445		0.21884			0.195362	-0.408237						0.0976673																					-0.532745				-0.361639
VPS11		-0.352526					-0.755363				0.276025										-0.165652													-0.253149					-0.689304
ARMC7							-0.406568					0.368338			-0.25464		0.265786																	-0.321622														-0.15477
CES2									-0.376554		0.289							0.207688										-0.60368																	0.152177
DTNBP1							-0.476589		-0.29145		0.310689														-0.179896
UBXN2B		-0.525854					-0.441846		-0.254902		0.321305				-0.491587										0.232525			-0.576226							-0.70283													-0.246462
CAMKK1				0.219746																		0.265374				0.233798								-0.223935												-0.160684
DVL2											0.361413				-0.285742
BMP2								0.129908																-0.105287																		0.114316
INTS10						-0.284642			-0.671608						-0.360573										-0.141221				-0.265711													-1.0711				-0.507924
MPPE1		-0.287436					-0.342316				0.253383				-0.401011																			-0.257241	-0.519443							-0.333197				-0.272687
AURKC											0.0416521																		-0.158697
CNNM1
PSMG1			0.232164						-1.12425																-0.688708															0.268562
PLP2											0.370088							0.526895																												-0.712076	0.515335	-0.594243
IL16									-0.383547						-0.531175																-0.877623			-0.608635								-0.846338
CYBRD1							-0.58447				0.343956	0.322675		0.208677														-1.04077												-0.315288					0.76809
KLHL2		-0.393417									0.0920553				-0.33746					-0.265754																									0.585789
INTS6L															-0.444889						-0.406221				-0.21418				-0.502018					-0.160687	-0.660788								-0.126548					-0.1882
SRXN1									0.0343509		0.189238			0.139489						0.169348						0.288976													0.118885				-0.378362
AL159163.1
RTL5											0.183699			0.111878																												-0.106073
CEP164																																	-0.442537															-0.449156
CIB1									-0.575246																									-0.366484						0.140712		-0.412019				-0.480675		-0.327287
MLX									-0.306421		0.305064				-0.338673			0.18991							-0.093836																	-0.511635				-0.32071		-0.438339
NOSIP											0.354391				-0.416945																		-0.413382	-0.465738														-0.354619
PIM1						-0.384076	-0.707753				0.357385									0.428219														-0.198255									-1.24998			-0.479989		-0.450136
MAP3K12											0.156751										-0.270105							-0.708133			-0.45296
DENND4C							-0.407462		-0.30399						-0.412374			-0.178443							-0.23212						-0.263186		-0.322725	-0.261007											-0.122111
TMBIM6									-0.6022		0.518612			0.263379	-0.346332																			-0.176427								-1.07112				-0.425701		-0.38373
TRO											-0.108569																		-0.287198
TMX3											0.351801				-0.305041																											-0.724869
YIPF5											0.350567				-0.269048			0.306679																								-0.812645
ZMYM6											0.166811																						-0.610825																0.244386
ZNF696
VPS33B											0.194213																		-0.217465
RAD1									-0.4296									0.547063											-0.190797													-0.509259
TMEM41B											0.407406						0.705106																	-0.377864
SLC36A4											0.2842																	-0.277224																	0.406251	-0.501355		-0.28828
RHOU				0.182876							0.163589										0.326299					0.270025							-0.268099												0.523115	-0.158674
TTC25																																											-0.905621
CCDC78											-0.0462969													-0.0995902					-0.255981				-0.0928568
NECTIN3																													-0.325396				-0.244753
ATP5MD						-0.176828			-0.700754		0.503475						0.337129								-0.223462								-0.386151	-0.326972	-0.261554							-0.740507				-0.466505		-0.399564
CYB5R4		-0.47412													-0.3682																															-0.39578		-0.291396
ZNF91									-0.63521																-0.348854			-0.563884					-0.355158	-0.299049
LDOC1	-0.377718								-1.2784												0.395422												-0.591076
AL121753.1																										0.143588																			-0.0905947
ZNF222											0.117397							0.642725			0.237884																											-0.166321
CERS6											0.211178																						-0.963342												0.142736	-0.250783		-0.203445
MARVELD2							0.120102														0.186645												-0.190104
PHYHD1			0.321414				-0.29782
AJUBA							-0.125281							0.0715971						-0.0345897												0.077045
OAT							-0.457926		-0.863505																-0.305467																					-0.444191
SELENOW							-0.36128		-0.837009		0.470317				-0.268984														-0.290603				-1.02023	-0.259954												-0.504055		-0.265585
DEFA1									0.106257								-0.0153845
CRYBG1									-0.250769		0.46602								-0.288956																							-0.306455						-0.371097
LEPROTL1											0.323462				-0.206812			0.467505															-0.659481	-0.449485												-0.420887
PHLDA2																					-0.399547												-0.236899												0.145321
SPATA7			-0.254425																									-0.41413					-0.580852	-0.153522															0.221094
CD80		-0.287148												-0.172637																	-0.211491
MLC1							-1.18929		-0.314538			0.468369																																	-0.775967
TOR4A		-0.626144		0.172636			-0.459117							0.458811	-0.393875											0.336729																			0.288866
FAM43A		-0.420788					-0.451178								-0.344461													-0.866236					-0.373829
VWA3A																							-0.0108371						-0.0926282																0.147688
GADD45A							-0.585577							0.229687																					-0.66322								-0.316701						-0.101641
LRRC6																		0.160137		0.0205749					0.310169	0.574132		-0.677445											0.708716									-0.169124
TAOK3							-0.321296		-0.446316		0.391671	0.15951		0.109236	-0.596622		0.484544																	-0.124382								-0.552225				-0.561973		-0.151622
UCK1							-0.468555							0.350919												0.16623								-0.157572
PSME4		-0.498294									0.315928																						-0.485515	-0.159255									-0.759226
PLBD1											0.482935									-0.288846	-0.545664																					-0.502138			0.688818			-0.459511
MUC20	-0.656765																											-0.283723	-0.682386																0.115432
ENO3							-0.339971																						-0.265819
DCTN5											0.202344																	-0.275468	-0.250104									0.233406				-0.48938
AGTRAP							-0.909525				0.256213				-0.208488										0.376827																	-0.601915				-0.761383
JKAMP									-0.642593		0.477015										-0.124246
RNF214									-0.385292									-0.276073											-0.313201				-0.493605	-0.402194								-0.525231
MTMR11	0.437729			0.17986							0.255794										-0.172318																								0.378866				-0.196267
NUP43									-0.25421									-0.365642											-0.268938										-0.822609			-0.620877						-0.19518
CHCHD5						-0.249971			-0.289372		0.203114				-0.17664																											-0.726102				-0.228673	0.254087	-0.288108
FERMT2																					0.138908																					0.125725
FXN																									-0.463768				-0.316769				-0.61913
MGA							-0.367031		-0.698221		0.164372																	-0.657344					-0.397265	-0.150119				0.15558				-0.31295	-0.108019			-0.179089
POLB																		0.310131																								-0.955728
CAMK2D		-0.361051									0.232437								-0.190829	-0.329712	-0.572601				-0.479673						-0.667226			-0.23537								-0.243095
ADH5									-0.261796					0.139987	-0.641849			0.223656							-0.215892									-0.32187	-0.388817							-0.52853				-0.271173
COMMD1			0.22378						-0.422075		0.134786																		-0.219218					-0.145644	-0.358994				-0.514749							-0.217267
UBASH3A																			-0.403738										-0.785576		-0.411274
MAP4K4		-0.523442									0.450871				-0.304451																														0.219564	-0.823708		-0.392289
KLC2			0.227817																-0.424789										-0.411234															-0.0886436
NPB									-0.138497		0.221242
MPP7											0.195751										-0.534567							-0.540826						-0.296726												-0.387399
SHISA7											0.127774																				-0.0565857												-1.48494
C1orf226								0.0519642
FCGR3B				0.309102			-0.890157				0.377895	0.166304		0.232937	-0.493696				-0.35695	-0.384986						0.624087																-0.301434
DHRSX																																							-0.513133			-0.566606				-0.338314
NRDE2											0.274781							0.252252																								-0.965098
GCNT1		-0.595186													-0.734087			-0.749768							-0.233314														-0.653629
RBM33		-0.309638					-0.480168		-0.377152		0.292926				-0.321739					-0.196214																						-0.726891				-0.486254		-0.266231
CHSY1		-0.543333		0.198203			-0.522282								-0.565748											0.346325								-0.182816
RIF1									-0.221302												0.176784													-0.418922				0.230148		0.303075		-1.13376
ATP13A2		-0.444982	-0.206348												-0.398314																								-0.820503							-0.224515
ASPM			0.664584																		1.8175							0.455775												1.7954			-0.507367						-2.12818
CRLF3							-0.419674		-0.533972		0.398291							0.257112																-0.549456								-1.00735
HSBP1L1																																	-0.824777	-0.310659
UBALD1											0.484066															0.225996		-0.274109							-0.433985								-0.740574
SON				0.196565							0.327328	0.17386			-0.34339																			-0.547559								-0.90468				-0.455499		-0.397463	0.168752
PSMB2			0.169938				-0.241481				0.174458				-0.228862						0.0965101				-0.235621			0.264297						-0.119371				0.210965		0.118091		-0.587709						-0.317922
COL5A1							-0.10701		0.124466		-0.105511
MRNIP	0.237901																												-0.95664					-0.223124								-0.397972
MPPED2
OGFR		-0.62394									0.169892				-0.606697			0.356109																					0.212495									-0.373746
BAK1			0.381633								0.47454							0.636558																						0.242172
RYBP											0.605789			0.310273				0.651744																								-1.19822						-0.452121
WDR35							-0.270969		-0.432293		0.119513				-0.292282									-0.19878									-0.556711																0.481193
SLC31A2				0.41619							0.518658			0.617786															0.350445										0.707052	-0.282962					0.654318	-0.891367		-0.384291	0.390558
OST4						-0.100694			-0.410432		0.422249	0.217202																						-0.517228	-0.291439				0.885903	-0.054085			-0.263025			-0.73461		-0.466756
GPR52									0.0775209					0.0504493						-0.0338713						0.228351			-0.767114
AC090004.1																				0.0968886						0.306925																			0.110176
MAP2K4		-0.363335		0.171746			-0.253978																					-0.282786										0.243896
SMPDL3B											-0.268004																							0.134198						0.450991							-0.29039	0.0790318
FAM184B														0.102725
MED15							-0.61026		-0.49762		0.2035			0.245463	-0.391471										-0.221472				-0.175346					-0.26248					-0.629682
POGLUT3							-0.308024														0.70073						0.155405						-0.44904							0.302841
KIAA1143									-0.248866		0.344201				-0.364432			0.288135																	-0.564531				-0.56949			-0.81528				-0.54803
C14orf132								-0.00792566												0.0303251				0.0641236
MFSD3			0.212216						-0.198375					0.23334														-0.606229	-0.285102						-0.858811					-0.213926		-0.344371
SLC25A2									-0.160421		-0.166694																					0.198451										0.164923
SEMA4B		-0.804951		0.154266							0.311961																	-0.7522			-0.714407											-0.313074			0.467555
CEP78							-1.15326		-0.416167		0.186103										0.827975																					-0.625879			-0.362355
IGHV1-58			2.22732																	-0.310743											-0.367939		-0.339431
HOOK2																	0.350503								-0.224316									-0.300831					1.11326	-0.260975
RCAN2									0.107078
ZNF737									-0.632803										-0.545984										-0.660849
ZFYVE27							-0.459479								-0.37396			0.400856																-0.191042								-0.26915						-0.171158
LTF			1.64107											0.0786124	-0.206108					0.0607723		0.421545				0.633937							0.184028										-1.15831
ANKAR									-0.498621		0.221859				-0.33018													-0.89047	-0.632096											-0.269099		-0.274461			-0.388047				0.390578
PELI3		-0.278255													-0.183188										0.629477	0.189032																			0.524741
PSMC2									-0.428636		0.208308				-0.38734			0.392635							-0.367902										-0.286157			0.273653				-0.408034				-0.173086		-0.236299
SLC38A9																													-0.544059											-0.223064
GNMT											0.110861			0.142357								0.0942629
OR2L2									-0.120665			0.0604068																	-0.139333
RARS1											0.173868														-0.219328								-0.295872										-0.213727
SLC18A1								-0.201904	0.154261				-0.424213	0.00295681								-0.00773385																							0.152753
KCNA5								-0.00563983					0.032976
TRAJ40								-0.0611003			0.0583787																		-0.460305																			0.156844
XRCC2			0.52791											0.107872							0.619709																			0.859481									-0.497128
AMOT																			-0.32678					-0.076832									-0.472683	-0.17717											-0.285277				0.563813
GLB1L3											0.088122																		-0.440635
SCAF8							-0.514621		-0.41027		0.404005							0.196544		-0.243615														-0.341633								-0.603964
CDK14		-0.491285													-0.250655							0.340234									-0.366902											-0.193684				-0.163342
OTOGL											-0.149032																																		-0.122521
SERHL2									-0.132499																						-0.208028
LYSMD4											0.151415																		-0.652797						-0.510662
TIMM8A																		0.412049							-0.634167															0.219257
SNX6						-0.427509			-0.897294						-0.376707																		-0.317046	-0.152284		0.827361						-0.734265				-0.659358
NMNAT3												0.401203																															-0.45567
ILDR1			0.860245
DYRK1B									-0.346226																																	-0.496313	-0.264955
ZNF704
KCTD17											0.151315			0.105564																												-0.101219
CYBA						-0.127023	-0.593726		-0.424199		0.284684			0.218113	-0.453761																											-0.601038				-0.308978		-0.351309
USP30																		0.376486																								-0.277184
TRMT5									-0.392399		0.237129														-0.230654										-0.437541
YWHAQ						-0.314887			-0.390724		0.238217	0.213116									0.1832												-0.373853	-0.378344								-0.577763			-0.404925	-0.466988		-0.232147
GON4L							-0.338315				0.521397				-0.234752																			-0.321213								-0.331313				-0.493205
LRP10							-0.687902				0.313823			0.301655	-0.46413					-0.267702					0.365277	0.26073		-0.389101								0.854561						-0.305835	-0.148493
FOXD4									-0.141785																										-0.0341741
COG4														0.161768				-0.370303						-0.375641				-0.657668														-1.20313
CDH24									-0.0146232																									-0.0578333											-0.0478215
MAN1A2	-0.101617													0.326564	-0.414867																			-0.159433								-0.854851	-0.153432			-0.373128
KDM6B		-0.354018									0.214056									-0.295456		0.2304				0.229702								-0.617179											0.474527
ARHGAP8									0.115899																				-0.258507
BLOC1S2			-0.124119				-0.179274		-0.622532																0.200763														-0.503944			-1.06627				-0.618015
TMEM159									-0.517665			0.155393																-0.596165						-0.228855		0.226784													0.188439
KPNA1									-0.329376		0.343578			0.210893											-0.147383									-0.310067												-0.235434
SLC17A9			1.69805																																-0.439398							-0.198661
TRBV10-3																																	-0.614224						0.838006
FBXL5				0.223374			-0.349702				0.457208				-0.554098																			-0.229705												-0.805531	-0.324876	-0.26789
IGLV1-50																																										-0.0608753			-0.0417443
RIPK4
STAMBP									-0.17168		0.237448			0.208837	-0.364893																											-0.148985				-0.311563
NMRAL1									-0.418371									-0.245927																-0.221427
ASIC1
BARD1											0.210715				-0.429482		0.511677	0.473569			0.380605			-0.214773										-0.165753						0.629388			-0.455789		-0.185633		-0.0888813		-0.456396
TXNDC17						-0.246365			-0.151939		0.185101								0.547167														-0.449838									-0.519004				-0.203041		-0.319854
EMC8											0.319186																		-0.240536				-0.380458															-0.307434
ZNF225							-0.42077											0.229823															-0.376718															-0.177324
SCFD1									-0.421061		0.168891																							-0.155406								-0.836141				-0.521806
CMAS																																											-0.65072					-0.220501
SLC27A5									-0.384058																-0.609141				-0.369321					-0.294736	-0.431651							-0.564696			-0.309039
YJU2									-0.555212						-0.419257			0.422317															-0.250687										-0.106691
HEMGN			-0.657715									0.567975																															-1.87097
C16orf95			0.461615																		0.412055																			0.452906									-0.513018
CCND1												0.133723																			-0.31732
CCDC124									-0.531484		0.283266						0.33479								-0.131793																		-0.582504					-0.276845
CDCP1									-0.157731			0.136788																					-0.419624
LDLRAP1											0.146245			0.201083				-0.254483																-0.293002						-0.208852								-0.312405	0.811435
PEAR1												0.495844		0.161095						0.0497581		0.379688				0.230545					-0.442344					0.568228
BCOR									-0.22773		0.284162														-0.163331			-0.343705			-0.426114			-0.247679
KBTBD2		-0.340671					-0.466721				0.445504				-0.478374			0.702711																		0.437505
PCID2						-0.298859			-0.604846																				-0.497726					-0.281489					-0.506066							-0.434041
ZNF703		-0.2241	-0.516141										-0.0348479																																0.165169			-0.138189
SCARF2																																	-0.144874	-0.0792484
IQUB																												-0.223265
CXorf38	1.22555						-0.522636				0.183333													-0.290871										-0.342655												-0.39586
ZSCAN2			-0.197803						-0.39369					0.131352																					-0.730131
ZFP92											0.187949															0.292603																		0.0247308	0.232573
KDM4D											0.187573										0.124837			-0.229108									-0.203762											-0.190179
MAGOHB						-0.273184					0.507544														-0.28475				-0.301072											0.306193		-0.988317
ADAM23																							0.0978888
ZBTB39							-0.242335											0.474323																								-0.23977
ABCB6			0.226478																	-0.109486
ADCY3											0.206132			0.330477						-0.480117																									0.191762
ZBED6
IMPG2									0.178139		0.150834	0.102515		-0.0693338																												-0.0914138
GPRC5C																	0.178017								-0.674184
DAP											0.321332			0.552268							0.200905													-0.371521	-0.456077								-0.370335					-0.377108
KATNAL1							-0.590943		-0.178608		0.205503			0.130416										-0.228095										-0.230788											-0.233038
SNRK							-0.662961				0.432925			0.169698	-0.512386			0.302843																-0.551325					-0.371782
HSPE1			0.545532			-0.240465			-1.21353									0.153046	0.330647						-0.403102			0.443388					-0.46695	-0.134617												-0.418097
PPRC1							-0.281733											0.19749							-0.782885																	-0.13292
TSC22D1												0.724419		0.217944	-0.705298					0.139037											-0.485117											-0.545006	-0.228091			-0.336318			0.526149
GPR135											0.158936			0.0724684														-0.205976	-0.492818				-0.172553									-0.121037						-0.129161
LRRC46												0.0837106			-0.20028
MAT2A									-0.476912		0.408633			0.297933	-0.381294										-0.440068									-0.401252								-1.05937
SHPK
RPL39L			0.263342						-0.48332												0.963485																			0.149996
TRAPPC13							-0.284699							0.113114	-0.248083		0.354187																-0.395094
PSMA2											0.258783																		-0.153307										0.465329	0.378994						-0.223001		-0.357071
TCAF2									-0.538962									0.235082
POLE4									-0.597053		0.275234																	-0.54461																				-0.465516
SLC6A9			0.573411						0.28583											-0.0837789																							-2.16062		0.164666			-0.248673
SRP68			0.350269														0.34348	0.165968																								-0.552722						-0.302793
TAGAP									-0.671571						-0.227305			0.499765			-0.136369													-0.518135						-0.218716		-0.704187							0.769298
WDR37							-0.844683				0.309771																		-0.126501													-0.424394				-0.18922
COPS4						-0.353396			-0.495731		0.314934																							-0.140263											-0.211594	-0.246616
IL12RB2							-0.793384																																	0.420013									-0.375016
ETAA1											0.214373				-0.262357			0.194672											-0.273915				-0.574884					0.357862
KAT6B							-0.656592		-0.551796		0.292485				-0.41													-0.371836	-0.482535				-0.502208									-0.532002
ITPKC											0.12904				-0.380558						0.256511					0.302489																			0.213519		0.0311881
BRCC3											0.317017														-0.20232															0.130965		-0.663496				-0.200773
YJEFN3											0.120343																		-0.235437
BAG4											0.192562			0.317279			0.587097	0.666246										-0.547185						-0.348516								-0.364005				-0.453556
LINC02218											0.100403		0.0182119							0.0167681			-0.0825875		0.286936	0.281243																			0.216779
NACA		-0.310289				-0.153964			-0.782337		0.389326	0.261138						0.0550656	0.185823														-0.382959	-0.838046								-0.541428				-0.934393		-0.356031
DHX29											0.259153														-0.198047														-0.797367				-0.1162
TRBV7-3											0.173677																						-0.495021	-0.198711
IGHG3			3.85197																									-0.545127
NEK1							-0.290571				0.313183																	-0.667913															-0.359202		-0.226656			-0.298428
TMEM251											0.227512																															-0.921202
TXK							-1.72426												-0.545541	-0.070672									-0.552989				-0.746796												-0.255621
ADAM15				0.22428			-0.355296								-0.94137		0.689948								-0.451909														0.654999			-0.339024				-0.45456		-0.234329
ZNF597											0.339023							0.832418	-0.687937									-0.516183						-0.302921										0.0732722
PSD2									-0.0925709		-0.14221																																		-0.0812588
HELZ							-0.6033		-0.109197		0.303653	0.182157		0.225261	-0.54524													-0.423336						-0.144583				0.192879				-0.705561				-0.8233
CD86	0.312185	-0.508738					0.496187				0.319583									-0.782186	-0.243286								0.418074													-0.167942			0.402442			-0.364552	-0.93996
EDEM2									-0.443187		0.166359				-0.269975																											-0.651218						-0.283989
UQCRC1						-0.131684					0.261294			0.119115	-0.200825										-0.184571			0.112446														-0.574676				-0.780843		-0.361931
H3C14			0.170721					0.105751					-0.00718644
PARP8		-0.685465					-1.13377		-0.311239						-0.246432													-0.856693					-0.331727							-0.149023
LILRB3		-0.490409									0.500329														0.408927	0.390171																	0.205451		0.790151	-0.339726		-0.411008
ARFIP2			0.183577																															-0.38401														-0.368627
CDC42BPG	0.166204										0.146369
FOLR2		-0.401656																		-0.37435																										-0.118415
KIAA1217								-0.200836	0.0755303		0.107028
FN3K																												-0.467479	-0.262911
SLC46A2																									0.635133			-0.897132																	0.822299
CEBPG		-0.413391									0.322015							0.408657																					-0.40094			-0.699038				-0.260979		-0.4997
FUBP1							-0.467706				0.226084				-0.164706										-0.170759				-0.329224					-0.302666								-0.951088				-0.410603		-0.222556
FAM50A							-0.287625				0.482043						0.251209	0.150272																								-0.355253						-0.404791
IGLV3-27			2.57552																									-0.518274
TMCO1							-0.360446				0.205564				-0.293992			0.102833																								-0.910084
TMEM42									-0.629862		0.169576																		-0.586994																	-0.280465
OPTN							-0.446443												-0.424051		0.353277													-0.395666								-0.932383	-1.61045		-0.550202
ZFP2														-0.125856															-0.282875				-0.108872	-0.106752
WDR77						-0.1461			-0.340047		0.296072				-0.145347			-0.250481							-0.612444				-0.305125													-0.470597			-0.271978
TFDP2							-0.847678		-0.502449						-0.650387			0.163153											-0.306137					-0.422324								-0.408256	-0.507242		-0.243225
COX19	0.108396																	0.390396																-0.451049								-0.576217
SSPN			0.963749				0.218552																								-0.270387								-0.33801					-0.21517
YDJC									-0.301472									0.346862							-0.188465									-0.195835								-0.999722
EPB41											0.381108				-0.286842			-0.163973	-0.371142	-0.0239366								-0.546111			-0.215408			-0.264794								-1.44386	-1.73562			-0.356191		-0.355712
ORC2																									-0.145365																	-0.292386
CCDC183																													-0.19748
IL1R2				0.428007							0.337646										1.19809				-0.386255	0.7038																			0.145968	-0.171685		-0.32256
SLA							-0.898793				0.326594				-0.544387			0.504025																												-0.318952		-0.301749
CD69									-1.00002						-0.485703			-0.714506						-0.660339		-0.178004					-0.389363			-0.532071
NEDD4							-0.559824																																-0.521018
ZNF331									-0.871255		0.175269							1.08585										-0.881863	-0.223638				-0.472621	-0.251739								-0.516623
MUC16											0.111196																				-0.10765
URM1						-0.478605			-0.31262		0.199534														-0.28244									-0.194258						0.0969438		-0.682337				-0.376277
PSCA									-0.222397		0.253229																																		0.275831
MTMR12							-0.672284				0.171			0.239016	-0.442129																											-0.760067
MGAT1							-0.371756				0.506515			0.335366	-0.572257																			-0.200632					-0.56148			-0.619419						-0.385817	0.169104
COL10A1																								0.116941												0.251653
ARNTL2			0.887912														0.369367																												0.302109				-0.298767
SEMA3A									-0.149018																0.173697
FECH							-0.382082				0.232929									0.167341																						-1.15985	-2.47432
TLCD2																																	-0.275608										-0.331057						0.133637
PAK2		-0.33468							-0.642733		0.377127			0.124074	-0.290632																			-0.135053								-0.609179				-0.798447	0.190066	-0.404388
HPSE				0.294594							0.560693			0.381066								0.263983														0.780776				0.251566						-0.302828		-0.289207	-0.360601
PPIP5K2		-0.425697					-0.172551		-0.490737		0.462608																															-1.2579				-0.322489	0.557961	-0.322553
SAMD9						-0.313012	-0.587288		-0.607986		0.437681				-0.377887			-0.188973							0.152299									-0.161937				0.178045
SMYD2											0.166735																		-0.601529
ZNF705E									-0.0266263																				-0.221717																0.0298083
ACADSB							-0.362771		-0.629115																									-0.271773						-0.168912
RNASE4																			0.288054																				0.117717
CLCC1			0.338929											0.291296				-0.283865			0.184947								-0.281306													-0.464484							0.230179
TMEM106B									-0.547238		0.465405			0.236418															-0.271174					-0.304676					-0.651544			-0.713386				-0.441838			0.159445
BRICD5								-0.0373037																				-0.978384
NAPSA			0.371939	-0.0315184			0.72214				0.259253																																					-0.347415	-0.412518
MCM3AP		-0.503288							-0.187026						-0.518499		0.323903												-0.204234																			-0.152615
TSPAN16									-0.145288
CD47									-0.45261		0.34295				-0.420966														-0.377804					-0.409544								-0.818246			-0.316682
IGSF8			0.261584				-0.394808		-0.640237																																	-0.395612
ABCB7									-0.594166																									-0.296511					0.523705
USP46									-0.737963																-0.406725								-0.455517	-0.154946
SNED1																													-0.749567		-0.445075
TUBB4B														0.550259				0.412591			0.434713							0.347455						-0.369085						0.648884			-0.147916			-0.452337		-0.286451	-0.770979
MDM1																																	-0.519138	-0.504535												-0.414602
FBLN7											0.219092								-0.220012
UBE2C			0.590773								0.133688										2.26664																			2.20854					-0.502935			-0.300466	-2.62127
IGHV4-59			3.34006																	-0.779255																				-0.6492
EFCAB12
CLEC1A											0.145637			0.163673												0.329978		-0.749581					-0.0423545
EMC1											0.186071			0.174864	-0.269033										-0.273609										-0.451526
REEP6							-0.197877																										-0.269993
HPS5							-0.312013				0.306056																															-0.4513
ZNF813							-0.430622												-0.240673														-0.2974					0.161392
DHH								-0.144934															-0.0505088
EIF3M						-0.374098			-0.578623		0.436245							0.171755							-0.207159									-0.252212								-0.706117				-0.587563	0.374471	-0.383226
ATF1							-0.468646		-0.672316		0.218331																							-0.114402					-0.574904			-0.58934			-0.330396
BLOC1S3		-0.248153									0.342309							0.60076								0.129548							-0.287342
RAB10						-0.353071					0.288207	0.183415		0.30101	-0.492464						-0.153429																					-0.509243				-0.158927		-0.435655
BZW1						-0.404039			-0.605065		0.375717							0.135924																-0.290074								-0.75447				-0.405338			0.170674
SPN							-0.800326				0.296749				-0.783188																			-0.42085					-0.559843			-1.37198
NDUFS6									-0.436394										0.389873						-0.497947									-0.113667	-0.402627													-0.256045
SZRD1						-0.287334	-0.351181				0.338339				-0.486947																			-0.247525								-0.469448				-0.321069	0.294035
ADAM11																																										0.102166
QDPR											0.283249																							-0.191742					-0.350075			-0.487482
ZNF337																													-0.782344				-0.220094	-0.449631												-0.264958
SLC45A2								0.0473168			-0.16985				-0.13708						0.0524866																								0.120556
CYP4F22							-0.181814				-0.0767313																						-0.348102									-0.170904
TNFRSF1A							-0.81582				0.29488				-0.499535			0.310586																-0.508182
GTF2F1											0.349258										0.140652				0.125599									-0.168271								-0.757472				-0.676823		-0.238893
TMEM160									-0.720297		0.36251										0.207098													-0.291069														-0.474677	0.177931
STEAP4		-0.507441		0.304562					0.100522		0.342106				-0.221187					-0.19747		0.286627			0.474927	0.794969																			0.419428			-0.253114
FAM83A																																											-1.4447
CDKN2C			0.214916				-0.580353											0.300242																						0.164563
SYNGAP1	-0.308078																		-0.522435										-0.554672										0.870983							-0.308866
RAB32											0.398142	0.388111		0.401656			0.23262																												0.413829	-0.347935		-0.230849
NUP62CL																																								0.141458
ZNF688
NUP214		-0.305059							-0.254941		0.305544			0.168405	-0.227663										0.518131									-0.258025								-0.92558				-0.622112		-0.532659
FBXO40												0.164517																											-0.269212
SLC22A4				0.170089							0.151281	0.21363									0.186019					0.55834																			0.254037
RAB11FIP2											0.296772							0.296902																				0.186744				-0.372118
KCNH2												0.0821037								0.0686099																							-0.993921
THBS4											0.235763	0.150938
EGLN3											0.184136																				-0.912939					0.606192
FXYD5									-0.46442		0.437054																							-0.464072								-1.04527				-0.532728		-0.448056
SYNCRIP						-0.421406			-0.440317		0.272553			0.159463	-0.364374			-0.121557							-0.442221								-0.350914	-0.324015				0.317066				-0.40399				-0.326201
EGLN2				0.23375							0.278995				-0.440732																			-0.212867					-0.576806
GRIK5
CTPS1			0.403895															0.267252							-1.17635				-0.44858										1.01971	0.298591
RAMP1							-0.826554																																						-1.05102
ALG12																									-0.201172									-0.205935					0.446137
MPIG6B							-0.385536					0.985828		0.449538						0.20938											-0.738791					1.01078			0.746056
SP4															-0.31646				-0.461039															-0.358409								-0.29901
RPL36A									-1.10162										0.348134						-0.331524				-0.482318					-0.469286								-0.720441				-0.473937
MAPK8IP3		-0.6672									0.214321				-0.507266		0.554545		-0.145526		-0.153136							-0.442054	-0.389304					-0.140323								-0.201776				-0.288229			0.339784
CHD9											0.317587	0.320613													-0.197946									-0.474182				0.226318				-1.06823	-0.109684			-0.580073
HNRNPA0									-0.450754						-0.884913						0.162125				-0.136555									-0.298954	-0.576846							-0.809367				-0.428582		-0.244367
PES1						-0.362824					0.275589														-0.247666														1.09801			-0.395845				-0.322756
CRYM												0.345174																								0.411128
MED26											0.286465																						-0.321393												0.373074
SLFN5							-0.9533				0.614344								-0.461499									-0.681192					-0.960126	-0.312843
THAP3																		0.379742			0.214233							-0.540061
ZMAT1									-0.266223																			-0.615151	-0.741227													-0.410033
ZNF433							-0.197397		-0.262031					-0.160835				0.204886															-0.171719
BCL11A												0.509907																														-0.822906			0.859438
CASP1		-0.276576							-0.385457		0.236208				-0.322884										-0.0527564														-0.51515									-0.409096
ADCY6			-0.390623					0.267979	-0.155865											0.0838222						0.129263								0.0421094
SLC4A11			0.252461				0.0852918		-0.142043					0.155687																																		0.198679
TMEM39B														0.122065	-0.287277						-0.189454																											-0.20144
CEP120																			-0.318736									-0.932308						-0.121906				0.221249				-0.332256				-0.188341
[truncated: 12,990 more rows]
[truncated: 84 more columns]

## Sheet: citeseq_cell_counts
Cell type	2	4	6	7	9	11	12	13	18	20	22	23	24	25	26	28	30	31	34	41	42	46	48	52	55	56	66	69	70	72	78	84	88	97	99	100	103	104	105	107	108	110	113	117	123	125	129	135	141
B.NAIVE
B.NAIVE.CD1c																									0.135156
B.NAIVE.IFN.resp																																								-0.557569
B.SW.MEM.1			-0.237695
B.SW.MEM.2			-0.395489
B.TRANSIT.CD10
B.UNSW.MEM
B.cyc											-1.05023
B.int.2.early.act/sw.1
B.int.2.early.act/sw.2
B.int.2.unsw
B.mitohi.1
CD4.NAIVE.1
CD4.NAIVE.2
CD4.NAIVE.3
CD4.TEFF.GZMK											1.08705
CD4.TEFF.TCF7
CD4.TEFF.prolif.1
CD4.TEFF.prolif.2
CD4.TEFF.prolif.3																																								-0.681191
CD4.TEFF.prolif.MKI67lo
CD4.TEM
CD4.TEM.GZMK											-1.37318
CD4.TEM.mitohi.1											0.346138
CD4.TREG
CD4.TREG.CCR4hi
CD4.Th																									-0.101513
CD4.Th.CCR4.CCR10																																	-3.09258
CD4.Th.CXCR5.KLRB1																																	-1.53912
CD4.Th.IFN.resp																																	-3.14069
CD4.Th.mitohi
CD4.Th1.1
CD4.Th1.2											0.649804
CD4.Th1.3
CD4.Th1/Th17
CD4.Th17
CD8.NAIVE.1
CD8.NAIVE.2																																	-2.91592
CD8.TCM.1
CD8.TCM.CCL5.1																																	-3.9363
CD8.TCM.CCL5.2											-2.35934																						-3.69047							0.800459
CD8.TCM.CCR10
CD8.TCM.mitohi
CD8.TEFF.1
CD8.TEFF.prolif.1
CD8.TEFF.prolif.2
CD8.TEFF.prolif.3
CD8.TEM
CD8.TEM.KLRB1
CD8.TEMRA.1
CD8.TEMRA.2
CD8.TEMRA.3
CD8.TEMRA.4
CD8.TEMRA.IFN.resp
CD8.TEMRA.mitohi.1
CD8.TEMRA.mitohi.2
DN.CCL5.cytox_hi.1
DN.CCL5.cytox_lo.1
DN.CCL5/GZM_lo.1
DP.1
DP.CCL5.cytox_hi.1
DP.naive_like.1
GDT.VD1.CCL5.cytox_hi.1
GDT.VD2.VG9.CCL5.cytox_hi.1
HSC.CD34hi
MAIT.CD8.CCL5.cytox_lo.1
MAIT.DN.CCL5.cytox_lo.1																																	-3.8251
NK.CD16hi.1																																	-1.44954
NK.CD16hi.2
NK.CD16hi.IFN.resp																																	-4.04545
NK.CD16hi.cyc.1			-0.332268																																					-1.02306
NK.CD16hi.cyc.2																																								-1.20534
NK.CD16int.1
NK.CD16int.2
NK.CD56hi.CD16hi.cyc																																								-2.67889
NK.CD56hi.CD16int.XCL1/2
NK.mitohi.1
NK.mitohi.2
NK.mitohi.3			-0.367718
PB			-0.759111
PB.cyc			-0.819354
PLT.1
PLT.2
cDC.CD1c																												0.230387
cMono.LGALS2.AHNAK																									0.183289			0.672491
cMono.LGALS2.PSME2.IFITM3hi																												0.306554
cMono.MKI67.cyc																					0.551925
cMono.MThi
cMono.PLT.1
cMono.PLT.2																												0.730359
cMono.S100A8/12hi.CSTA																									0.119023			0.282655
cMono.S100A8/9/12hi.HMGB2																									0.114216			0.322233
cMono.mitohi.VCANhi																												0.809376
cMono.ribohi.TAGLN2																												0.350441
ncMono																												0.234947
ncMono.C1Q
pDC																																								-0.625323
[truncated: 84 more columns]

[truncated: 13 more sheets: cytof_non_cell_counts, cytof_dep_cell_counts, luminex_proteins, masspec_proteins, pathway_6_enrichment, pathway_42_enrichment, pathway_107_enrichment, pathway_123_enrichment, pathway_171_enrichment, pathway_187_enrichment, pathway_235_enrichment, pathway_247_enrichment, pathway_289_enrichment]
